# Supplementary material for: Immune-associated molecular classification and prognosis signature of sepsis
Source: PLoS One. 2025 Jun 12;20(6):e0326083. doi: 10.1371/journal.pone.0326083 (PMC12161593; doi:10.1371/journal.pone.0326083)
Supplement: S2 File — (XLSX) [file pone.0326083.s002.xlsx]

## Sheet: S2_File
id	survivaltime	outcome	CAMP	CETP	CXCR3	DDX17	DEFA4	DEFB119	FASLG	FGFR1	HLA-E	HSPA1B	IL8	MAP3K14	NFYC	NOX4	NRG1	SDC4	SOS1	TNFRSF12A	TNFRSF14	TNFSF12	UNC93B1
1	28	0	1.92698	1.61768	1.8257	2.03224	1.67045	1.40728	1.67553	1.63021	2.186	1.94077	1.45904	1.66024	1.69663	1.50848	1.59778	1.45555	1.80478	1.75506	1.85063	1.6394	1.57093
2	3	1	2.07078	1.64102	1.58887	2.04298	2.04377	1.35992	1.45756	1.54747	2.16069	1.91846	1.45962	1.49267	1.67203	1.38602	1.53248	1.45738	1.72686	1.70126	1.86734	1.66269	1.54241
3	28	0	2.00855	1.80582	1.68514	2.05154	1.95498	1.39313	1.45312	1.59764	2.20214	1.92601	1.4031	1.65143	1.7268	1.43458	1.67457	1.4789	1.69929	1.7226	1.87629	1.67339	1.53663
4	28	0	2.19063	1.79025	1.63668	2.01978	2.1763	1.41738	1.51305	1.58821	2.21858	1.88642	1.46135	1.56882	1.76281	1.49915	1.76109	1.49115	1.72835	1.69353	1.86824	1.63792	1.5539
5	28	0	2.18438	1.58236	1.58797	2.03161	2.1719	1.51327	1.54212	1.5513	2.21794	1.96096	1.71293	1.58929	1.74891	1.41639	1.8424	1.55466	1.73183	1.7492	1.92997	1.75806	1.77679
6	28	0	2.18806	1.62701	1.67401	2.03508	2.13642	1.38567	1.38367	1.58864	2.20165	1.99566	1.4433	1.67715	1.80551	1.36812	1.61034	1.43434	1.77043	1.74541	1.82829	1.64131	1.4992
7	28	0	2.06018	1.56351	1.63689	2.06081	1.93899	1.55517	1.52697	1.52452	2.23302	2.00605	1.61415	1.50831	1.83634	1.4512	1.58976	1.47121	1.82514	1.70626	1.92257	1.66029	1.77007
8	28	0	2.15387	1.66336	1.56839	2.04186	2.20263	1.48984	1.46978	1.55991	2.18932	1.82872	1.40605	1.54899	1.70351	1.43646	1.61267	1.49868	1.72231	1.67747	1.89566	1.67852	1.55329
9	28	0	2.0677	1.4434	1.60709	2.02674	1.72646	1.46853	1.57556	1.547	2.20882	1.90489	1.56731	1.5616	1.71994	1.40942	1.569	1.43705	1.77517	1.75759	1.92216	1.67799	1.62011
10	28	0	1.99857	1.50342	1.61835	2.0413	1.97055	1.4096	1.4204	1.58642	2.21858	1.96035	1.48282	1.5195	1.77801	1.48171	1.70543	1.40864	1.78034	1.82624	1.93382	1.70115	1.82408
11	28	0	2.20936	1.50731	1.59981	2.01899	2.20624	1.48165	1.35413	1.54795	2.20214	1.93221	1.42718	1.63733	1.74647	1.44465	1.6956	1.38152	1.71293	1.7062	1.90116	1.639	1.67789
12	28	0	2.21213	1.74454	1.5832	2.03193	2.215	1.46443	1.33619	1.56782	2.19191	1.9139	1.49827	1.55959	1.76454	1.43349	1.5593	1.48125	1.72225	1.77061	1.87551	1.6223	1.63222
13	28	0	2.05085	1.5675	1.53912	2.06388	1.77565	1.49371	1.44372	1.56019	2.19276	2.00799	1.35492	1.63017	1.79714	1.513	1.61525	1.48476	1.74827	1.77031	1.85584	1.69897	1.55036
14	8	0	1.91075	1.54028	1.57074	2.04672	1.61506	1.42998	1.51549	1.5235	2.21047	1.96642	1.49684	1.58694	1.73762	1.47415	1.58465	1.37109	1.79889	1.72887	1.85358	1.62983	1.61458
15	28	0	2.08744	1.56417	1.57495	2.0145	1.75423	1.51115	1.37928	1.50929	2.18932	1.94855	1.41851	1.52084	1.78034	1.48667	1.57083	1.45294	1.74559	1.77144	1.87158	1.59075	1.60595
16	28	0	2.00324	1.55592	1.56849	2.03647	1.723	1.49371	1.61163	1.5966	2.20993	1.97449	1.44948	1.59831	1.7671	1.54522	1.56393	1.43787	1.82378	1.74114	1.8853	1.67678	1.51845
17	28	0	2.10431	1.71644	1.56127	2.05453	1.97378	1.57182	1.45294	1.59509	2.20165	1.98409	1.5111	1.52542	1.81882	1.58605	1.57162	1.43945	1.75145	1.80752	1.86708	1.70067	1.75613
18	28	0	1.87434	1.69897	1.58385	2.01929	1.81617	1.38402	1.41365	1.60095	2.173	1.97256	1.40218	1.51126	1.78082	1.36121	1.53352	1.45607	1.69353	1.70664	1.87847	1.7268	1.49839
19	28	0	1.99118	1.69229	1.64596	2.00134	1.8337	1.44299	1.41418	1.56259	2.20624	1.93733	1.49028	1.54656	1.77722	1.45869	1.52638	1.53042	1.73499	1.76418	1.88336	1.71717	1.71566
20	28	0	2.00306	1.53503	1.59725	2.02317	1.77529	1.53052	1.45249	1.48071	2.19502	1.9592	1.78263	1.52959	1.74425	1.52758	1.557	1.39851	1.78345	1.78862	1.93847	1.59759	1.62123
21	28	0	2.09593	1.87448	1.52432	2.04547	1.8803	1.54038	1.49595	1.52617	2.21975	1.99652	1.70883	1.48873	1.75631	1.3973	1.53391	1.57906	1.76799	1.69968	1.88003	1.68731	1.55602
22	28	0	2.09282	1.65928	1.49406	2.01968	1.68471	1.40785	1.43113	1.55498	2.1816	1.92962	1.42535	1.44545	1.69755	1.43213	1.64998	1.56431	1.71561	1.81803	1.8276	1.57219	1.60487
23	28	0	2.00903	1.49972	1.6329	2.03245	1.85101	1.43495	1.45483	1.58241	2.22284	1.9825	1.56574	1.63125	1.78676	1.50415	1.77511	1.47179	1.74512	1.70351	1.88956	1.67318	1.66362
24	28	0	2.1165	1.64385	1.64034	2.03424	2.03256	1.53342	1.46868	1.57388	2.22284	1.88354	1.47801	1.6456	1.7822	1.49822	1.61558	1.48735	1.73285	1.7247	1.90556	1.7251	1.51236
25	28	0	2.13737	1.71259	1.58077	2.04331	2.04661	1.55027	1.51699	1.56626	2.20776	1.92325	1.62988	1.54096	1.75262	1.50035	1.64802	1.42506	1.71012	1.81772	1.86139	1.75876	1.63193
26	28	0	1.95453	1.63388	1.53961	2.04275	1.84869	1.45349	1.44162	1.49471	2.19502	1.95558	1.6576	1.59472	1.73326	1.49501	1.57102	1.44908	1.75296	1.71177	1.89237	1.73338	1.46498
27	28	0	1.99689	1.53849	1.57328	2.0501	2.05248	1.4124	1.45054	1.53164	2.19106	1.84932	1.58953	1.52903	1.72927	1.49748	1.57641	1.44718	1.74022	1.6853	1.86368	1.70083	1.62123
28	28	0	2.05882	1.53159	1.64812	2.08557	1.84352	1.46963	1.47429	1.6112	2.17889	2.02994	1.49109	1.53673	1.74339	1.49158	1.57295	1.54861	1.73126	1.78701	1.83113	1.65668	1.66647
29	28	0	2.0017	1.56665	1.63237	2.0946	1.83425	1.48328	1.52612	1.54352	2.21618	1.8825	1.53405	1.56636	1.68174	1.40804	1.5238	1.47896	1.73172	1.65734	1.86843	1.69674	1.6052
30	28	0	2.03636	1.58493	1.59735	2.02787	1.67182	1.58934	1.4723	1.50537	2.21794	1.99419	1.61692	1.49845	1.72766	1.49782	1.51353	1.52707	1.79502	1.7728	1.91784	1.6686	1.73538
31	28	0	2.19191	1.67135	1.64928	2.00997	2.17335	1.62482	1.52365	1.60506	2.1828	1.87094	1.47266	1.58245	1.72063	1.45148	1.60704	1.4434	1.64379	1.82335	1.84408	1.74803	1.6999
32	28	0	2.12168	1.6577	1.62701	2.0555	2.04142	1.46458	1.44496	1.59996	2.20214	1.97353	1.52166	1.50582	1.7174	1.45358	1.64711	1.45809	1.75928	1.76656	1.81327	1.66497	1.63979
33	28	0	2.13857	1.57711	1.53258	2.04906	2.01071	1.60152	1.41185	1.6359	2.22161	1.75191	1.51934	1.4868	1.74647	1.38634	1.58292	1.4231	1.78029	1.75894	1.93011	1.71287	1.554
34	28	0	1.97232	1.7135	1.58268	2.03562	1.9133	1.46592	1.44667	1.57476	2.19232	1.98534	1.53518	1.60562	1.77704	1.47774	1.63276	1.54018	1.74979	1.72944	1.84988	1.66341	1.48476
35	28	0	2.06944	1.52568	1.62583	2.05201	1.96372	1.50241	1.45929	1.61024	2.20364	1.9476	1.45996	1.43163	1.78959	1.45412	1.75085	1.48203	1.74339	1.79283	1.88537	1.6791	1.57748
36	28	0	2.04434	1.80472	1.57449	2.01762	2.08287	1.466	1.44043	1.52938	2.22284	1.98066	1.41771	1.60397	1.78298	1.54998	1.65435	1.636	1.72163	1.78377	1.87185	1.75174	1.78124
37	28	0	2.09249	1.46291	1.58765	2.02807	2.13252	1.46332	1.63056	1.61949	2.20313	1.88388	1.46807	1.56617	1.7034	1.43518	1.53693	1.38882	1.76811	1.80673	1.93627	1.70401	1.59018
38	28	0	2.05073	1.4649	1.68428	2.03919	1.73034	1.46882	1.43337	1.52959	2.20416	1.9732	1.80869	1.58203	1.75062	1.44849	1.59901	1.48873	1.75782	1.7662	1.87094	1.65968	1.55836
39	28	0	2.056	1.65587	1.6443	2.05698	1.70257	1.46435	1.42972	1.51762	2.2156	2.16038	1.42689	1.56806	1.80343	1.45929	1.53757	1.61987	1.75951	1.75619	1.83161	1.65143	1.63266
40	28	0	2.05795	1.60723	1.66127	2.03487	2.05154	1.39422	1.51147	1.60464	2.18764	1.94477	1.43821	1.51495	1.72863	1.45827	1.64211	1.60392	1.72152	1.70406	1.79612	1.66523	1.63329
41	28	0	1.71199	1.68455	1.57987	2.01644	1.80337	1.41899	1.39604	1.51458	2.16772	1.93207	1.35992	1.51168	1.6906	1.42578	1.53277	1.45668	1.78292	1.71566	1.8364	1.586	1.53892
42	28	0	2.09508	1.58541	1.55939	2.03276	1.79246	1.47091	1.40462	1.56872	2.18682	1.90516	1.45912	1.49316	1.72944	1.5159	1.64285	1.49133	1.68959	1.81321	1.87526	1.6739	1.51804
43	14	1	2.02167	1.60091	1.60903	2.0078	1.74671	1.51332	1.41312	1.56426	2.20723	2.01329	1.49759	1.53484	1.73177	1.43844	1.54618	1.51311	1.79726	1.81512	1.89885	1.55107	1.69837
44	28	0	2.1251	1.56038	1.63438	2.04468	2.1889	1.46584	1.51939	1.58418	2.21327	1.89793	1.48223	1.57374	1.70631	1.45773	1.72704	1.46365	1.7374	1.76614	1.88649	1.68216	1.54464
45	28	0	2.21858	1.67019	1.69913	2.025	2.25015	1.38007	1.41771	1.60416	2.20723	1.96863	1.47628	1.51996	1.73648	1.40824	1.56569	1.43967	1.7131	1.82359	1.87622	1.6141	1.60285
46	28	0	2.09105	1.62681	1.66791	2.03508	1.99803	1.45633	1.42102	1.61711	2.18806	1.946	1.43821	1.55121	1.71467	1.61983	1.75524	1.50637	1.65739	1.77698	1.86843	1.67542	1.61735
47	28	0	1.9397	1.77405	1.56024	2.00252	1.92053	1.53766	1.33619	1.5443	2.19191	2.0336	1.46956	1.45367	1.78676	1.4479	1.51088	1.49436	1.79793	1.77393	1.84926	1.6425	1.6882
48	28	0	2.05869	1.57561	1.66444	2.00651	1.76228	1.42852	1.45111	1.55367	2.21047	2.05636	1.40127	1.5121	1.77049	1.48654	1.5832	1.57556	1.75671	1.74241	1.8586	1.65953	1.59373
49	28	0	2.09777	1.48935	1.6152	2.03256	1.94005	1.45249	1.61654	1.53371	2.20116	1.99758	1.73482	1.64126	1.73373	1.47366	1.73964	1.54236	1.6871	1.72203	1.83407	1.67276	1.64853
50	28	0	2.06796	1.90056	1.64415	2.02137	2.15597	1.44216	1.42086	1.6544	2.21675	1.97312	1.43264	1.614	1.7191	1.45166	1.51939	1.5315	1.75777	1.67055	1.80362	1.6703	1.66911
51	28	0	2.1137	1.64495	1.55135	2.05048	2.16841	1.40397	1.42919	1.53927	2.20313	1.95996	1.56736	1.57388	1.74926	1.49595	1.62774	1.43375	1.73797	1.75319	1.8457	1.61907	1.59027
52	28	0	2.0865	1.53703	1.60671	2.03583	2.2156	1.4611	1.45929	1.59084	2.1836	1.96217	1.436	1.55329	1.70385	1.32946	1.49966	1.53228	1.78497	1.72174	1.84926	1.60961	1.62725
53	28	0	2.14057	1.64993	1.53757	2.01062	2.18641	1.43037	1.48347	1.55841	2.1828	1.7855	1.67753	1.54518	1.72057	1.53203	1.60148	1.4573	1.71188	1.83943	1.86971	1.76602	1.42998
54	28	0	2.07133	1.58797	1.62628	2.00134	1.70521	1.51788	1.34155	1.50358	2.20313	2.01006	1.50157	1.43251	1.78226	1.43901	1.661	1.43446	1.74641	1.72983	1.84096	1.53145	1.50698
55	28	0	2.08095	1.59963	1.52238	2.03604	1.93081	1.37775	1.43529	1.52803	2.18046	1.97635	1.51694	1.53951	1.67773	1.36482	1.50781	1.51616	1.73533	1.715	1.8013	1.60685	1.57328
56	28	0	2.07551	1.68455	1.51447	2.01052	2.19502	1.4238	1.50012	1.57883	2.16632	1.98652	1.58746	1.49972	1.74109	1.44076	1.59387	1.52243	1.78082	1.7045	1.76092	1.59556	1.55045
57	28	0	2.08713	1.55653	1.59046	2.0403	1.86546	1.51934	1.47829	1.51437	2.20165	1.97312	1.54076	1.59089	1.75911	1.54743	1.55395	1.41418	1.71017	1.85602	1.88354	1.66243	1.63747
58	28	0	2.06157	1.56947	1.67773	2.01527	2.06558	1.5238	1.55781	1.57505	2.23669	2.08184	1.45044	1.51554	1.806	1.51332	1.58662	1.50503	1.83788	1.7439	1.91114	1.6932	1.67937
59	28	0	2.08588	1.68449	1.63526	2.03004	1.72966	1.58217	1.46427	1.60747	2.1828	2.00414	1.43458	1.55074	1.78029	1.633	1.58596	1.49554	1.70423	1.86502	1.85501	1.56259	1.56468
60	28	0	2.161	1.61271	1.51348	2.03831	2.14311	1.44749	1.4133	1.57641	2.23139	1.94556	1.6706	1.52512	1.80397	1.56231	1.55649	1.45738	1.83646	1.74425	1.93899	1.65029	1.54202
61	28	0	2.11442	1.46176	1.584	2.01899	1.5891	1.47164	1.52928	1.55559	2.18237	1.96187	1.69055	1.48642	1.72459	1.5523	1.57195	1.51067	1.73826	1.83826	1.82035	1.56736	1.64305
62	28	0	2.06106	1.71017	1.54382	2.03886	2.08302	1.42266	1.4512	1.57978	2.18438	1.94797	1.47352	1.48216	1.77001	1.48038	1.52548	1.57561	1.71172	1.72079	1.84133	1.66812	1.59041
63	7	1	2.0909	1.52753	1.59792	2.0185	2.07707	1.59778	1.52993	1.53072	2.20263	1.87802	1.49554	1.55607	1.75765	1.48269	1.62818	1.43251	1.73499	1.77019	1.88264	1.62349	1.60468
64	28	0	1.93556	1.52422	1.73884	2.02869	1.94826	1.47501	1.578	1.52136	2.23669	1.89407	1.40708	1.49903	1.74494	1.48791	1.52712	1.37437	1.78737	1.73488	1.89035	1.7044	1.62652
65	28	0	2.03339	1.92304	1.52758	2.03876	2.08154	1.47795	1.35783	1.53494	2.20364	1.99741	1.43978	1.49412	1.76133	1.45267	1.51663	1.55972	1.74529	1.76074	1.81729	1.68868	1.63536
66	28	0	2.03172	1.61831	1.60543	2.02633	1.96767	1.51273	1.43753	1.55939	2.21794	1.94958	1.41639	1.54623	1.77108	1.47287	1.71583	1.41787	1.76033	1.80293	1.86069	1.6658	1.53586
67	28	0	1.98042	1.81474	1.56019	2.01062	2.13642	1.56555	1.40419	1.51432	2.16944	1.92189	1.45852	1.45738	1.71248	1.47656	1.52192	1.4157	1.68605	1.75777	1.88003	1.57272	1.5973
68	28	0	2.06259	1.53722	1.6674	2.02592	1.80509	1.52218	1.44496	1.61043	2.17405	1.93402	1.47558	1.39604	1.71316	1.38261	1.53213	1.47344	1.71762	1.8107	1.84476	1.61233	1.55183
69	28	0	1.93855	1.63772	1.61154	2.02307	2.12967	1.42535	1.41168	1.54923	2.19683	1.96019	1.57663	1.56057	1.75625	1.45474	1.52146	1.40804	1.75174	1.70615	1.85918	1.68805	1.63359
70	28	0	2.04219	1.61295	1.62877	2.0712	1.84557	1.41621	1.41488	1.57022	2.2156	1.95912	1.48152	1.51825	1.74612	1.49995	1.61029	1.46569	1.72248	1.75998	1.86291	1.71627	1.4789
71	28	0	2.04052	1.62104	1.58671	2.00405	2.14207	1.4315	1.38261	1.57186	2.16703	1.95363	1.49261	1.50071	1.7659	1.4341	1.50492	1.4795	1.72914	1.78622	1.84133	1.56458	1.62448
72	28	0	2.15722	1.52908	1.58703	2.04411	2.03015	1.36707	1.40014	1.56109	2.20723	1.9797	1.59542	1.53322	1.76252	1.47788	1.70978	1.69375	1.74746	1.76074	1.83764	1.70933	1.59934
73	28	0	2.13832	1.60492	1.63678	2.02612	2.17405	1.62964	1.47128	1.61443	2.17704	1.83242	1.49418	1.53238	1.76186	1.40843	1.56174	1.41787	1.69876	1.8367	1.85289	1.59958	1.53615
74	28	0	2.04743	1.5942	1.53941	2.00978	1.79471	1.48469	1.43529	1.59368	2.1691	2.03777	1.97961	1.4969	1.72726	1.51772	1.69473	1.42281	1.72927	1.76098	1.79811	1.60756	1.62691
75	28	0	2.01792	1.48051	1.601	2.00387	1.70307	1.44351	1.33136	1.52738	2.19589	2.0079	1.46746	1.50431	1.71711	1.55818	1.52457	1.47822	1.76228	1.69142	1.84832	1.59679	1.6609
76	28	0	2.13549	1.6385	1.5624	2.03161	1.93677	1.53576	1.49776	1.62274	2.19822	1.97256	1.46685	1.53312	1.72789	1.47171	1.55226	1.39286	1.71216	1.81931	1.86203	1.66942	1.53547
77	28	0	2.03963	1.49501	1.53619	2.03477	1.68899	1.55027	1.40036	1.56736	2.23302	1.97409	1.46978	1.66718	1.79931	1.51918	1.71105	1.52998	1.71594	1.84259	1.89925	1.71188	1.76669
78	14	1	2.08542	1.61295	1.58732	2.0248	2.14311	1.48078	1.48929	1.58596	2.21734	2.04343	1.6385	1.43866	1.78377	1.38189	1.61659	1.4381	1.77548	1.74856	1.84726	1.63649	1.74868
79	28	0	2.12469	1.74384	1.51295	2.00978	2.0826	1.50088	1.39174	1.54241	2.20263	1.94126	1.54038	1.49201	1.74316	1.41787	1.6835	1.55673	1.70867	1.78274	1.82619	1.71177	1.58732
80	28	0	2.01431	1.57454	1.63329	2.06441	2.00706	1.4477	1.43362	1.67245	2.18198	1.88872	1.44393	1.63286	1.74897	1.6173	1.63984	1.40785	1.66817	1.78748	1.86927	1.58301	1.54594
81	28	0	2.03266	1.49943	1.71265	2.03973	1.92867	1.62439	1.41294	1.65188	2.19276	1.97781	1.56815	1.50145	1.79018	1.5585	1.56891	1.54823	1.75383	1.75601	1.91323	1.62843	1.68303
82	28	0	1.98434	1.70636	1.62779	2.00874	1.7553	1.3761	1.4689	1.61963	2.18046	1.95753	1.50858	1.45704	1.6808	1.432	1.54347	1.63002	1.72863	1.77747	1.7876	1.63276	1.57997
83	28	0	2.11537	1.55719	1.6207	2.03434	2.14981	1.50831	1.40883	1.64038	2.16703	1.91818	1.47788	1.43787	1.7222	1.49885	1.56679	1.42191	1.71786	1.76086	1.82811	1.59575	1.58536
84	28	0	2.00152	1.64073	1.62525	2.05119	2.09168	1.53547	1.4238	1.63344	2.20882	1.91269	1.59387	1.44869	1.709	1.44627	1.57398	1.4551	1.79228	1.7731	1.92922	1.61558	1.59184
85	28	0	1.9615	1.68768	1.60365	2.01703	1.92236	1.44566	1.37736	1.58774	2.19106	2.01062	1.39088	1.44475	1.76692	1.43935	1.53395	1.48841	1.73011	1.74844	1.81492	1.59481	1.67365
86	6	1	2.10084	1.54709	1.52447	2.02338	2.11002	1.57598	1.41017	1.59981	2.18641	1.90409	1.59443	1.52933	1.71899	1.433	1.6537	1.43989	1.70224	1.78118	1.89533	1.60039	1.65597
87	28	0	2.11314	1.66142	1.70664	2.03841	2.09609	1.513	1.4341	1.6576	2.20313	1.83974	1.60114	1.51538	1.75014	1.53297	1.60327	1.51751	1.70466	1.80306	1.86355	1.61721	1.59307
88	28	0	1.96418	1.59046	1.44869	2.03182	1.72944	1.48424	1.3676	1.55776	2.20723	1.91571	1.87191	1.48923	1.71333	1.42191	1.57431	1.57412	1.78088	1.74623	1.89586	1.67474	1.65739
89	28	0	1.93332	1.79647	1.6458	2.00261	2.10556	1.49078	1.41384	1.67098	2.215	1.96089	1.5379	1.59849	1.73308	1.37928	1.56264	1.4542	1.74973	1.79563	1.85968	1.6386	1.74885
90	28	0	1.98258	1.42812	1.60747	2.07664	2.03286	1.46267	1.46467	1.6019	2.22759	2.01319	1.54265	1.59499	1.78965	1.53673	1.554	1.51543	1.7952	1.77079	1.87267	1.67401	1.90563
91	28	0	2.01034	1.7731	1.62109	2.02869	2.05734	1.42102	1.44859	1.60529	2.19731	1.89217	1.39579	1.50665	1.76776	1.54518	1.50326	1.6361	1.70051	1.82017	1.87172	1.58062	1.62477
92	28	0	2.01605	1.63393	1.61163	2.03224	1.90569	1.6534	1.48111	1.59537	2.15417	1.95148	1.44475	1.54676	1.75951	1.53082	1.58428	1.46332	1.58751	1.83094	1.87364	1.6582	1.49152
93	3	1	2.07383	1.666	1.56684	2.06744	2.11705	1.50459	1.42145	1.5547	2.18975	1.87609	1.48321	1.47739	1.67532	1.51258	1.59697	1.60492	1.73373	1.80941	1.8452	1.56273	1.6208
94	28	0	2.04696	1.61144	1.59915	2.02267	2.03723	1.463	1.45429	1.6186	2.22284	1.95305	1.44184	1.65561	1.83721	1.55526	1.63159	1.50088	1.70153	1.7328	1.87016	1.7308	1.51284
95	28	0	2.07326	1.6252	1.57753	2.01518	1.7242	1.53624	1.48443	1.5563	2.20936	2.02097	1.48004	1.45501	1.74259	1.55282	1.72812	1.72646	1.71355	1.82053	1.82539	1.77364	1.64256
96	28	0	2.03245	1.53352	1.61267	2.01176	1.72475	1.50982	1.48804	1.56998	2.19019	1.9761	1.69593	1.48004	1.71616	1.53287	1.63222	1.51898	1.75127	1.8257	1.80397	1.6737	1.56072
97	28	0	2.0027	1.52213	1.54618	2.07189	1.93528	1.45756	1.44151	1.57613	2.22095	1.89958	1.74034	1.4854	1.73705	1.42931	1.55874	1.5197	1.72169	1.81168	1.87473	1.711	1.8605
98	1	1	2.02087	1.59235	1.55959	2.00333	1.87293	1.49274	1.513	1.56975	2.18198	2.1941	1.66222	1.42564	1.73057	1.45987	1.53395	1.43226	1.77957	1.71056	1.80764	1.62226	1.57309
99	28	0	2.02612	1.58708	1.5631	2.03909	1.84501	1.51189	1.42606	1.54747	2.1828	1.99161	1.433	1.48822	1.70099	1.55818	1.52653	1.45465	1.72311	1.73149	1.7918	1.565	1.6044
100	18	1	2.11725	1.65887	1.63256	2.02307	2.25751	1.43576	1.39259	1.61453	2.19873	1.92573	1.49097	1.53878	1.74541	1.44309	1.59263	1.44162	1.73355	1.81999	1.82285	1.61043	1.51762
101	28	0	2.04389	1.66285	1.60913	2.06298	2.14057	1.46845	1.42758	1.61987	2.20993	1.96456	1.50912	1.50437	1.74194	1.39705	1.54439	1.47916	1.74373	1.74798	1.81284	1.69962	1.59099
102	28	0	2.07438	1.61601	1.56048	2.02186	1.92727	1.59495	1.39313	1.63625	2.20263	2.05085	1.5102	1.48879	1.80154	1.45101	1.54401	1.49483	1.77596	1.74838	1.82489	1.75712	1.5121
103	17	1	1.97953	1.57598	1.67203	2.0187	2.08229	1.42464	1.46792	1.61816	2.18848	2.00037	1.44299	1.53673	1.8033	1.43798	1.55869	1.54875	1.6477	1.71649	1.82921	1.65668	1.68439
104	28	0	1.95252	1.6036	1.62915	2.02237	1.95662	1.55301	1.44957	1.58442	2.22692	2.02408	1.52788	1.54178	1.76687	1.53653	1.54367	1.46451	1.77434	1.83026	1.88943	1.64112	1.84932
105	28	0	2.07397	1.63017	1.50208	2.01703	2.0765	1.5934	1.42772	1.66351	2.18932	1.87635	1.45791	1.607	1.78479	1.70856	1.5891	1.41434	1.7404	1.90825	1.86824	1.60327	1.63159
106	28	0	1.94005	1.85026	1.50509	2.01899	1.97071	1.48372	1.4231	1.59188	2.1778	1.91703	1.44119	1.41384	1.75377	1.43978	1.55423	1.55315	1.6535	1.82206	1.84608	1.59132	1.53312
107	28	0	2.17086	1.56118	1.63125	2.03224	2.19731	1.50901	1.35413	1.59481	2.21675	1.95498	1.5095	1.51247	1.76233	1.44	1.63222	1.38729	1.70636	1.84857	1.86875	1.6872	1.52607
108	2	1	2.12923	1.67841	1.52406	2.01243	2.23995	1.49572	1.40565	1.63689	2.23222	1.95883	1.42221	1.51903	1.76144	1.45765	1.51955	1.49489	1.76817	1.70268	1.93599	1.61921	1.52074
109	28	0	2.15125	1.43011	1.6393	2.03224	2.23995	1.58873	1.45607	1.65897	2.1719	1.84183	1.63545	1.53135	1.71831	1.49518	1.53596	1.37481	1.68931	1.81347	1.8574	1.48262	1.66085
110	28	0	1.78676	1.65526	1.58901	2.0027	1.69397	1.46234	1.36812	1.49377	2.17592	1.94534	1.58268	1.41705	1.71333	1.54236	1.4973	1.72317	1.71078	1.7308	1.81524	1.65198	1.74425
111	11	1	2.08963	1.7427	1.60723	2.00568	2.16069	1.55121	1.42564	1.53528	2.1941	2.02724	1.48289	1.48984	1.73274	1.45912	1.58461	1.62321	1.74068	1.74311	1.7903	1.68269	1.45572
112	28	0	2.00019	1.58736	1.59594	2.02787	2.05296	1.54028	1.36482	1.54714	2.186	1.97095	1.78935	1.56754	1.7969	1.49782	1.53429	1.56351	1.76977	1.81347	1.8595	1.57304	1.4934
113	8	1	2.0368	1.67526	1.52487	2.02186	2.12967	1.45403	1.4315	1.56328	2.20936	2.00669	1.61763	1.52115	1.72214	1.45773	1.51242	1.5072	1.74862	1.76692	1.85384	1.58137	1.69599
114	23	1	2.03831	1.69647	1.52612	2.01025	2.10931	1.73843	1.46926	1.68926	2.18932	1.84845	1.47121	1.50303	1.70121	1.54396	1.64913	1.43855	1.68615	1.7828	1.87075	1.69229	1.61944
115	28	0	2.03604	1.5077	1.51522	2.02398	1.72414	1.57645	1.4231	1.57739	2.17118	1.97555	1.76222	1.48673	1.7324	1.48152	1.50375	1.4625	1.66781	1.796	1.81611	1.70401	1.59707
116	18	1	1.95156	1.52303	1.67156	2.03276	1.98241	1.47593	1.52054	1.63027	2.20936	1.92511	1.51533	1.61396	1.73361	1.50208	1.63678	1.4819	1.70039	1.76406	1.86669	1.67447	1.49442
117	28	0	2.00633	1.56132	1.57963	2.03864	1.90243	1.64726	1.38822	1.56801	2.20723	1.92243	1.4946	1.50698	1.74874	1.49028	1.59499	1.5067	1.75348	1.85943	1.88694	1.62128	1.53936
118	28	0	2.13956	1.47515	1.48797	2.03413	2.15722	1.6273	1.43855	1.55925	2.20416	1.73034	1.50988	1.53102	1.75841	1.67092	1.7443	1.44657	1.6759	1.83851	1.88917	1.68626	1.5023
119	8	1	2.07966	1.61496	1.53994	1.9935	2.14572	1.43063	1.40263	1.59617	2.14008	1.92025	1.5235	1.55235	1.65719	1.51173	1.53154	1.59387	1.70323	1.80154	1.72783	1.57897	1.51158
120	28	0	2.03831	1.57107	1.56496	2.0077	2.07678	1.43646	1.40998	1.55888	2.1889	1.98551	1.41978	1.46201	1.73919	1.47558	1.56024	1.60595	1.74022	1.83752	1.81962	1.64968	1.59547
121	13	1	1.94863	1.73097	1.64998	2.02158	2.18083	1.42025	1.42718	1.59094	2.20116	1.94098	1.42745	1.42236	1.74955	1.57968	1.56844	1.48289	1.71166	1.78946	1.84788	1.62191	1.56905
122	17	1	2.05107	1.76383	1.63855	2.03036	2.1022	1.45064	1.32946	1.59051	2.22284	1.95186	1.49891	1.4891	1.74827	1.41312	1.56491	1.61453	1.71814	1.78491	1.84451	1.60928	1.59302
123	17	1	1.97264	1.60285	1.62925	1.99281	2.12529	1.56645	1.54285	1.51777	2.1698	1.93389	1.49015	1.55178	1.65536	1.45294	1.51511	1.43989	1.63363	1.75203	1.84695	1.45148	1.63855
124	28	0	1.98743	1.62254	1.72544	2.02177	2.10913	1.60585	1.42025	1.55409	2.21047	1.96745	1.51527	1.54637	1.77673	1.48197	1.58967	1.4649	1.67826	1.78322	1.87106	1.59103	1.56081
125	20	1	2.02348	1.61807	1.52339	1.99393	1.95981	1.44606	1.38434	1.59778	2.16772	1.9567	2.07452	1.58859	1.7374	1.4642	1.55197	1.61438	1.70543	1.84957	1.83161	1.6243	1.52023
126	28	0	2.14676	1.58999	1.54786	2.03339	2.10101	1.54115	1.49759	1.65309	2.17016	2.19731	1.79811	1.45456	1.71666	1.38007	1.48829	1.4201	1.75429	1.78707	1.7813	1.55442	1.52125
127	13	1	2.13343	1.51867	1.70279	2.03583	2.20468	1.5772	1.49713	1.62515	2.21675	1.97198	1.78268	1.60304	1.75682	1.43658	1.55734	1.48152	1.75484	1.89984	1.91483	1.5713	1.48078
128	28	1	2.16362	1.53882	1.65642	2.02994	2.22759	1.51898	1.34987	1.63472	2.22553	1.90163	1.56156	1.60204	1.71722	1.50901	1.57431	1.46631	1.73999	1.68054	1.83431	1.55036	1.55461
129	28	0	1.99884	1.53469	1.59467	1.9871	2.10822	1.38634	1.41605	1.61702	2.17263	1.95898	1.58475	1.49292	1.70922	1.51746	1.53601	1.66755	1.73631	1.77867	1.79594	1.6576	1.59901
130	3	1	1.95445	1.65541	1.58287	2.00459	2.06611	1.45887	1.47295	1.59472	2.15814	2.01567	1.85571	1.49989	1.65892	1.47683	1.50326	1.51495	1.66549	1.70323	1.80734	1.6355	1.52467
131	28	0	2.06363	1.50174	1.58016	2.03583	1.98701	1.65183	1.46045	1.56259	2.19321	2.15878	1.99758	1.45895	1.77464	1.5342	1.70669	1.45996	1.72475	1.76935	1.87802	1.56095	1.58273
132	28	0	1.9815	1.52878	1.54613	2.04152	2.06625	1.56048	1.50966	1.58906	2.22485	1.91668	1.53444	1.62264	1.83547	1.54396	1.63037	1.48597	1.67789	1.85495	1.88884	1.65395	1.639
133	28	0	1.95655	1.60766	1.4886	1.99803	1.93884	1.46458	1.45904	1.5876	2.19683	1.98777	1.54236	1.50809	1.76858	1.53425	1.52707	1.60747	1.74322	1.82958	1.83553	1.49554	1.69577
134	28	0	2.16132	1.71722	1.58273	2.03015	2.1763	1.59807	1.43163	1.58845	2.18932	1.99376	1.59925	1.47075	1.70461	1.49304	1.53601	1.43495	1.67457	1.83168	1.82158	1.59892	1.42919
135	1	1	2.15387	1.47458	1.61448	2.01431	2.20116	1.65465	1.52391	1.70224	2.19321	1.8976	1.49845	1.61568	1.73602	1.70873	1.78094	1.4638	1.67873	1.77476	1.80533	1.59207	1.55846
136	28	0	2.06558	1.54489	1.68101	2.03788	2.25015	1.40785	1.3761	1.65491	2.22909	1.97829	1.48308	1.48269	1.73665	1.51236	1.55757	1.53683	1.69727	1.72192	1.9009	1.57393	1.73907
137	28	0	1.79483	1.47401	1.66075	2.02973	2.16362	1.41738	1.43063	1.61515	2.18198	1.888	1.45773	1.55154	1.62686	1.47238	1.69298	1.48138	1.74465	1.77608	1.84029	1.59579	1.46905
138	12	1	2.13737	1.48854	1.55874	2.02942	2.19822	1.47896	1.45429	1.63178	2.22222	1.9641	1.44937	1.52843	1.78557	1.61116	1.71622	1.4477	1.69142	1.86094	1.84745	1.65203	1.6151
139	7	1	2.19276	1.61491	1.55297	2.00261	2.2482	1.53736	1.43693	1.64651	2.18516	2.00874	1.4863	1.44545	1.71859	1.44516	1.53474	1.43063	1.70642	1.76412	1.76015	1.54101	1.4795
140	5	1	2.0544	1.56356	1.51289	2.01118	2.14491	1.52848	1.3676	1.59197	2.17889	1.98091	1.44403	1.46948	1.70039	1.52993	1.54192	1.57579	1.73448	1.81833	1.81992	1.56782	1.49909
141	4	1	1.79696	1.63452	1.54537	1.9695	2.04434	1.45971	1.56514	1.60966	2.16494	1.85396	1.4481	1.51353	1.6294	1.64484	1.51882	1.69679	1.64515	1.8268	1.89612	1.76638	1.52197
142	2	1	2.14572	1.56351	1.60435	2.0109	2.12755	1.64107	1.45267	1.63457	2.20468	2.00368	1.85822	1.64379	1.71117	1.46739	1.6225	1.56989	1.62978	1.79151	1.88786	1.60247	1.46934
143	1	1	1.74547	1.61281	1.60048	2.00808	2.26123	1.40824	1.46127	1.57537	2.14787	2.01644	1.54599	1.45339	1.65902	1.4115	1.51777	1.54062	1.69468	1.78743	1.70626	1.47634	1.53107
144	2	1	1.89871	1.93818	1.65724	1.98317	1.95297	1.62056	1.4096	1.73994	2.17153	1.91736	2.03455	1.40544	1.64838	1.60445	1.56315	1.48398	1.60808	1.9641	1.85834	1.51067	1.49477
145	28	0	1.99857	1.50342	1.61835	2.0413	1.97055	1.4096	1.4204	1.58642	2.21858	1.96035	1.48282	1.5195	1.77801	1.48171	1.70543	1.40864	1.78034	1.82624	1.93382	1.70115	1.82408
146	28	0	2.21213	1.74454	1.5832	2.03193	2.215	1.46443	1.33619	1.56782	2.19191	1.9139	1.49827	1.55959	1.76454	1.43349	1.5593	1.48125	1.72225	1.77061	1.87551	1.6223	1.63222
147	28	0	2.05085	1.5675	1.53912	2.06388	1.77565	1.49371	1.44372	1.56019	2.19276	2.00799	1.35492	1.63017	1.79714	1.513	1.61525	1.48476	1.74827	1.77031	1.85584	1.69897	1.55036
148	28	0	2.08744	1.56417	1.57495	2.0145	1.75423	1.51115	1.37928	1.50929	2.18932	1.94855	1.41851	1.52084	1.78034	1.48667	1.57083	1.45294	1.74559	1.77144	1.87158	1.59075	1.60595
149	28	0	1.99118	1.69229	1.64596	2.00134	1.8337	1.44299	1.41418	1.56259	2.20624	1.93733	1.49028	1.54656	1.77722	1.45869	1.52638	1.53042	1.73499	1.76418	1.88336	1.71717	1.71566
150	28	0	2.00306	1.53503	1.59725	2.02317	1.77529	1.53052	1.45249	1.48071	2.19502	1.9592	1.78263	1.52959	1.74425	1.52758	1.557	1.39851	1.78345	1.78862	1.93847	1.59759	1.62123
151	28	0	2.00903	1.49972	1.6329	2.03245	1.85101	1.43495	1.45483	1.58241	2.22284	1.9825	1.56574	1.63125	1.78676	1.50415	1.77511	1.47179	1.74512	1.70351	1.88956	1.67318	1.66362
152	28	0	2.09508	1.58541	1.55939	2.03276	1.79246	1.47091	1.40462	1.56872	2.18682	1.90516	1.45912	1.49316	1.72944	1.5159	1.64285	1.49133	1.68959	1.81321	1.87526	1.6739	1.51804
153	28	0	2.09105	1.62681	1.66791	2.03508	1.99803	1.45633	1.42102	1.61711	2.18806	1.946	1.43821	1.55121	1.71467	1.61983	1.75524	1.50637	1.65739	1.77698	1.86843	1.67542	1.61735
154	28	0	1.9397	1.77405	1.56024	2.00252	1.92053	1.53766	1.33619	1.5443	2.19191	2.0336	1.46956	1.45367	1.78676	1.4479	1.51088	1.49436	1.79793	1.77393	1.84926	1.6425	1.6882
155	28	0	2.06796	1.90056	1.64415	2.02137	2.15597	1.44216	1.42086	1.6544	2.21675	1.97312	1.43264	1.614	1.7191	1.45166	1.51939	1.5315	1.75777	1.67055	1.80362	1.6703	1.66911
156	28	0	2.1137	1.64495	1.55135	2.05048	2.16841	1.40397	1.42919	1.53927	2.20313	1.95996	1.56736	1.57388	1.74926	1.49595	1.62774	1.43375	1.73797	1.75319	1.8457	1.61907	1.59027
157	28	0	2.04389	1.66285	1.60913	2.06298	2.14057	1.46845	1.42758	1.61987	2.20993	1.96456	1.50912	1.50437	1.74194	1.39705	1.54439	1.47916	1.74373	1.74798	1.81284	1.69962	1.59099
158	28	0	2.07438	1.61601	1.56048	2.02186	1.92727	1.59495	1.39313	1.63625	2.20263	2.05085	1.5102	1.48879	1.80154	1.45101	1.54401	1.49483	1.77596	1.74838	1.82489	1.75712	1.5121
159	28	0	2.17086	1.56118	1.63125	2.03224	2.19731	1.50901	1.35413	1.59481	2.21675	1.95498	1.5095	1.51247	1.76233	1.44	1.63222	1.38729	1.70636	1.84857	1.86875	1.6872	1.52607
160	11	1	2.08963	1.7427	1.60723	2.00568	2.16069	1.55121	1.42564	1.53528	2.1941	2.02724	1.48289	1.48984	1.73274	1.45912	1.58461	1.62321	1.74068	1.74311	1.7903	1.68269	1.45572
161	23	1	2.03831	1.69647	1.52612	2.01025	2.10931	1.73843	1.46926	1.68926	2.18932	1.84845	1.47121	1.50303	1.70121	1.54396	1.64913	1.43855	1.68615	1.7828	1.87075	1.69229	1.61944
162	28	0	2.03604	1.5077	1.51522	2.02398	1.72414	1.57645	1.4231	1.57739	2.17118	1.97555	1.76222	1.48673	1.7324	1.48152	1.50375	1.4625	1.66781	1.796	1.81611	1.70401	1.59707
163	28	0	2.03831	1.57107	1.56496	2.0077	2.07678	1.43646	1.40998	1.55888	2.1889	1.98551	1.41978	1.46201	1.73919	1.47558	1.56024	1.60595	1.74022	1.83752	1.81962	1.64968	1.59547
164	17	1	1.97264	1.60285	1.62925	1.99281	2.12529	1.56645	1.54285	1.51777	2.1698	1.93389	1.49015	1.55178	1.65536	1.45294	1.51511	1.43989	1.63363	1.75203	1.84695	1.45148	1.63855
