# Supplementary material for: Immune-associated molecular classification and prognosis signature of sepsis
Source: PLoS One. 2025 Jun 12;20(6):e0326083. doi: 10.1371/journal.pone.0326083 (PMC12161593; doi:10.1371/journal.pone.0326083)
Supplement: S3 File — (TXT) [file pone.0326083.s003.txt]

#Code for Figure 2

#if (!requireNamespace("BiocManager", quietly = TRUE))
#    install.packages("BiocManager")
#BiocManager::install("ConsensusClusterPlus")
#if (!requireNamespace("BiocManager", quietly = TRUE))
#    install.packages("BiocManager")
#BiocManager::install("limma")
library(limma)
library(ConsensusClusterPlus)
workDir="C:\\Users\\ROG\\Desktop\\94geoSepsis\\08.cluster"     
rt=read.table("uniSigExp.txt", header=T, sep="\t", check.names=F, row.names=1)
data=rt[,(3:ncol(rt))]
data=t(data)
maxK=9
results=ConsensusClusterPlus(data,
              maxK=maxK,
              reps=1000,
              pItem=0.8,
              pFeature=1,
              title=workDir,
              clusterAlg="km",
              distance="euclidean",
              seed=123456,
              plot="pdf")
clusterNum=2         
cluster=results[[clusterNum]][["consensusClass"]]
write.table(cluster, file="cluster.txt", sep="\t", quote=F, col.names=F)


#install.packages("survival")
#install.packages("survminer")
library(survival)
library(survminer)
clusterFile="cluster.txt"     #???ͽ????ļ?
cliFile="time.txt"            #?????????ļ?
setwd("C:\\Users\\ROG\\Desktop\\94geoSepsis\\08.clusterSurvival\\Two")   


cluster=read.table(clusterFile, header=F, sep="\t", check.names=F, row.names=1)
cli=read.table(cliFile, header=T, sep="\t", check.names=F, row.names=1)
colnames(cli)=c("futime", "fustat")
#cli$futime=cli$futime/365
sameSample=intersect(row.names(cluster), row.names(cli))
rt=cbind(cli[sameSample,], Cluster=cluster[sameSample,])
rt$Cluster=paste0("Cluster", rt$Cluster)
#write.table(out,file="rt.txt",sep="\t",row.names=F,quote=F)
#????????ͳ??
length=length(levels(factor(rt$Cluster)))
diff=survdiff(Surv(futime, fustat) ~ Cluster, data = rt)
pValue=1-pchisq(diff$chisq, df=length-1)
if(pValue<0.001){
	pValue="p<0.001"
}else{
	pValue=paste0("p=",sprintf("%.03f",pValue))
}
fit <- survfit(Surv(futime, fustat) ~ Cluster, data = rt)
#print(surv_median(fit))
bioCol=c("#0066FF","#FF0000","#FF9900","#6E568C","#7CC767","#223D6C","#D20A13","#FFD121","#088247","#11AA4D")
bioCol=bioCol[1:length]
surPlot=ggsurvplot(fit, 
		           data=rt,
		           conf.int=F,
		           pval=pValue,
		           pval.size=6,
		           legend.title="Cluster",
		           legend.labs=levels(factor(rt[,"Cluster"])),
		           legend = c(0.8, 0.8),
		           font.legend=10,
		           xlab="Time(days)",
		           break.time.by = 7,
		           palette = bioCol,
		           surv.median.line="hv",
		           risk.table=T,
		           cumevents=F,
		           risk.table.height=.25)
pdf(file="survival.pdf",onefile = FALSE,width=7,height=5.5)
print(surPlot)
dev.off()


library(Rtsne)
library(ggplot2)
setwd("C:\\Users\\Liche4005\\Desktop\\glioma_HDAC\\04.cluster\\У??")   

bioPCA=function(inputFile=null, pcaFile=null, tsneFile=null){

	rt=read.table(inputFile,sep="\t",header=T,row.names=1,check.names=F)
	data=rt[c(3:(ncol(rt)-2))]
	risk=rt[,"risk"]

	data.pca=prcomp(data, scale. = TRUE)
	pcaPredict=predict(data.pca)
	PCA = data.frame(PC1 = pcaPredict[,1], PC2 = pcaPredict[,2],risk=risk)	
	#????PCAͼ
	pdf(file=pcaFile, height=4.5, width=5.5)   
	p=ggplot(data = PCA, aes(PC1, PC2)) + geom_point(aes(color = risk)) +
		scale_colour_manual(name="risk",  values =c("red", "blue"))+
	    theme_bw()+
	    theme(plot.margin=unit(rep(1.5,4),'lines'))+
	    theme(panel.grid.major = element_blank(), panel.grid.minor = element_blank())
	print(p)
	dev.off()
	
	tsneOut=Rtsne(data, dims=2, perplexity=10, verbose=F, max_iter=500,check_duplicates=F)
	tsne=data.frame(tSNE1 = tsneOut$Y[,1], tSNE2 = tsneOut$Y[,2],risk=risk)	
	#????tSNEͼ
	pdf(file=tsneFile, height=4.5, width=5.5)     
	p=ggplot(data = tsne, aes(tSNE1, tSNE2)) + geom_point(aes(color = risk)) +
		scale_colour_manual(name="risk",  values =c("red", "blue"))+
	    theme_bw()+
	    theme(plot.margin=unit(rep(1.5,4),'lines'))+
	    theme(panel.grid.major = element_blank(), panel.grid.minor = element_blank())
	print(p)
	dev.off()
}

bioPCA(inputFile="input.txt", pcaFile="cluster1.PCA.pdf", tsneFile="cluster1.t-SNE.pdf")


#if (!requireNamespace("BiocManager", quietly = TRUE))
#    install.packages("BiocManager")
#BiocManager::install("limma")
#BiocManager::install("GSEABase")
#BiocManager::install("GSVA")

#install.packages("pheatmap")


#???ð?
library(limma)
library(GSEABase)
library(GSVA)
library(pheatmap)

expFile="geneMatrix.txt"               #?????????ļ?
clusterFile="cluster.txt"      #???ͽ????ļ?
gmtFile="c2.cp.kegg.v7.4.symbols.gmt"                   #???????ļ?
setwd("C:\\Users\\ROG\\Desktop\\94geoSepsis\\09.GSVA")      #???ù???Ŀ¼

#??ȡ?????????ļ?,?????????ļ?????
rt=read.table(expFile, header=T, sep="\t", check.names=F)
rt=as.matrix(rt)
rownames(rt)=rt[,1]
exp=rt[,2:ncol(rt)]
dimnames=list(rownames(exp), colnames(exp))
data=matrix(as.numeric(as.matrix(exp)), nrow=nrow(exp), dimnames=dimnames)
data=avereps(data)

#GSVA????
geneSets=getGmt(gmtFile, geneIdType=SymbolIdentifier())

gsvaP<-ssgseaParam(exprData = data,geneSets=geneSets,minSize = 1,maxSize = Inf, normalize=T)
gsvaResult=gsva(gsvaP)

#gsvaResult=gsva(data, 
 #               geneSets, 
  #              min.sz=10, 
   #             max.sz=500, 
    #            verbose=TRUE,
     #           parallel.sz=1)
gsvaOut=rbind(id=colnames(gsvaResult), gsvaResult)
write.table(gsvaOut, file="gsvaOut.txt", sep="\t", quote=F, col.names=F)

#??ȡcluster?ļ?
cluster=read.table(clusterFile, header=T, sep="\t", check.names=F, row.names=1)

#???ݺϲ?
rt=read.table("gsvaOut.txt", header=T, sep="\t", check.names=F,row.names=1)
#gsvaResult=t(gsvaResult)
gsvaResult=t(rt)


#group=sapply(strsplit(row.names(gsvaResult),"\\-"), "[", 4)
#group=sapply(strsplit(group,""), "[", 1)
#group=gsub("2", "1", group)
#gsvaResult=gsvaResult[group==0,]
#row.names(gsvaResult)=gsub("(.*?)\\-(.*?)\\-(.*?)\\-(.*?)\\-.*", "\\1\\-\\2\\-\\3", row.names(gsvaResult))
#gsvaResult=avereps(gsvaResult)

sameSample=intersect(row.names(gsvaResult), row.names(cluster))
gsvaResult=gsvaResult[sameSample,,drop=F]
cluster=cluster[sameSample,,drop=F]
gsvaCluster=cbind(gsvaResult, cluster)
#Project=gsub("(.*?)\\_.*", "\\1", rownames(gsvaCluster))
#gsvaCluster=cbind(gsvaCluster, Project)

#????????
adj.P.Val.Filter=0.05
allType=as.vector(gsvaCluster$cluster)
comp=combn(levels(factor(allType)), 2)
for(i in 1:ncol(comp)){
	#??Ʒ????
	treat=gsvaCluster[gsvaCluster$cluster==comp[2,i],]
	con=gsvaCluster[gsvaCluster$cluster==comp[1,i],]
	data=rbind(con, treat)
	#??ͨ·???в???????
	Type=as.vector(data$cluster)
	ann=data[,c(ncol(data), (ncol(data)-1))]
	data=t(data[,-c((ncol(data)-1), ncol(data))])
	design=model.matrix(~0+factor(Type))
	colnames(design)=levels(factor(Type))
	fit=lmFit(data, design)
	contrast=paste0(comp[2,i], "-", comp[1,i])
	cont.matrix=makeContrasts(contrast, levels=design)
	fit2=contrasts.fit(fit, cont.matrix)
	fit2=eBayes(fit2)
	allDiff=topTable(fit2,adjust='fdr',number=200000)
	allDiffOut=rbind(id=colnames(allDiff),allDiff)
	write.table(allDiffOut, file=paste0(contrast, ".all.txt"), sep="\t", quote=F, col.names=F)
	
	diffSig=allDiff[with(allDiff, (abs(logFC)>0.01 & adj.P.Val < adj.P.Val.Filter )), ]
	diffSigOut=rbind(id=colnames(diffSig),diffSig)
	write.table(diffSigOut, file=paste0(contrast, ".diff.txt"), sep="\t", quote=F, col.names=F)

	bioCol=c("#0066FF","#FF9900","#FF0000","#6E568C","#7CC767","#223D6C","#D20A13","#FFD121","#088247","#11AA4D")
	ann_colors=list()
	m6aCluCol=bioCol[1:length(levels(factor(allType)))]
	names(m6aCluCol)=levels(factor(allType))
	ann_colors[["cluster"]]=m6aCluCol[c(comp[1,i], comp[2,i])]

	termNum=30     
	diffTermName=as.vector(rownames(diffSig))
	diffLength=length(diffTermName)
	if(diffLength<termNum){termNum=diffLength}
	hmGene=diffTermName[1:termNum]
	hmExp=data[hmGene,]
	pdf(file=paste0(contrast,".heatmap.pdf"), width=10, height=4)
	pheatmap(hmExp, 
	         annotation=ann,
	         annotation_colors = ann_colors,
	         color = colorRampPalette(c(rep("blue",2), "white", rep("red",2)))(50),
	         cluster_cols =F,
	         show_colnames = F,
	         gaps_col=as.vector(cumsum(table(Type))),
	         scale="row",
	         fontsize = 8,
	         fontsize_row=8,
	         fontsize_col=8)
	dev.off()
}


#if (!requireNamespace("BiocManager", quietly = TRUE))
#    install.packages("BiocManager")
#BiocManager::install("limma")


library(limma)             #???冒?
geneFile="gene.txt"        #?????斜??募?
gene=read.table(geneFile,sep="\t",header=F,check.names=F)
genelist=as.vector(gene[,1])
genelist=gsub(" ","",genelist)
files=dir()
files=grep("^symbol.",files,value=T)
outTab=data.frame()
for(i in files){
  #??取?募?
  CancerType=gsub("symbol\\.|\\.txt","",i)
  rt=read.table(i,sep="\t",header=T,check.names=F)
  rt=as.matrix(rt)
  rownames(rt)=rt[,1]
  exp=rt[,2:ncol(rt)]
  dimnames=list(rownames(exp),colnames(exp))
  data=matrix(as.numeric(as.matrix(exp)),nrow=nrow(exp),dimnames=dimnames)
  data=avereps(data)

  group=sapply(strsplit(colnames(data),"\\-"),"[",4)
  group=sapply(strsplit(group,""),"[",1)
  Type=ifelse(group==0,"Tumor","Normal")
  geneExp=t(data[genelist,])
  #geneExp=geneExp/data["TBP",]       
  outTab=rbind(outTab,cbind(geneExp,Type,CancerType))
}

out=cbind(ID=row.names(outTab),outTab)
write.table(out,file="panGeneExp.txt",sep="\t",quote=F,row.names=F)


library(data.table)
library(GSVA)
library(ggplot2)
Sys.setenv(LANGUAGE = "en") 
options(stringsAsFactors = FALSE)
panexpr <- fread("tcga_RSEM_gene_tpm",sep = "\t",header = T,check.names = F,stringsAsFactors = F)
annopb <- read.delim("gencode.v23.annotation.gene.probemap",row.names = 1,check.names = F,stringsAsFactors = F,header = T,sep = "\t")

panexpr <- as.data.frame(panexpr)
rownames(panexpr) <- panexpr$sample; panexpr <- panexpr[,-1]
comgene <- intersect(rownames(annopb), rownames(panexpr))
panexpr <- panexpr[comgene,]; annopb <- annopb[comgene,]
panexpr$genename <- annopb$gene; panexpr <- panexpr[!duplicated(panexpr$genename),]
rownames(panexpr) <- panexpr$genename; panexpr <- panexpr[,-ncol(panexpr)]
panexpr[1:3,1:3]

tcgacase <- read.delim(file="TCGA_phenotype_denseDataOnlyDownload.tsv",header = T,row.names = NULL,check.names = F,stringsAsFactors = F,sep = "\t")
tcgacase[1:2,
samplepair <- read.delim("samplepair.txt",as.is = T)
tissueinfo <- samplepair[,1:2]
tissueinfo[1:2,]

colnames(tcgacase)[4] <- "Detail"
tcgacase <- merge(tcgacase, tissueinfo, by = "Detail", all.x = T)
rownames(tcgacase) <- tcgacase$sample

tcgacase <- tcgacase[which(tcgacase$sample_type_id %in% c(1,11)),]

tumors <- c("KIRC","THCA","COAD","STAD","CHOL","LUAD","HNSC","LIHC","KIRP","READ","PRAD","LUSC","GBM","ESCA","BLCA","PAAD","UCEC","BRCA","KICH","CESC")
tcgacase <- tcgacase[which(tcgacase$TCGA %in% tumors),]

comsam <- intersect(colnames(panexpr),rownames(tcgacase)) 
tcgacase <- tcgacase[comsam,] # TCGA鐨剆ample

panexpr <- panexpr[,comsam]
write.csv(panexpr, "output_pancancer_expr.csv", quote = F)


ssgsea.list <- list() 
for (t in tumors) {
  message("--analysis of ",t," starts...")
  tumsam <- rownames(tcgacase[which(tcgacase$TCGA == t & tcgacase$sample_type == "Primary Tumor"),])
  norsam <- rownames(tcgacase[which(tcgacase$TCGA == t & tcgacase$sample_type == "Solid Tissue Normal"),])
  

  expr <- panexpr[,c(tumsam,norsam)]


  expr <- 2^expr - 0.001 
  expr[expr < 0] <- 0
  expr <- log2(expr + 1) 
  expr <- expr[rowSums(expr) > 0,] 
  expr <- expr[apply(expr, 1, sd) > 0,] 
  # expr <- t(scale(t(expr)))
  
  
  es <- gsva(expr = as.matrix(expr),
            gset.idx.list = fpi.sig,
            method = "ssgsea",
            ssgsea.norm = TRUE)
 
  ssgsea.list[[t]] <- es
  gc() fpi.res <- NULL
dirct <- c()
for (t in tumors) {
  tumsam <- rownames(tcgacase[which(tcgacase$TCGA == t & tcgacase$sample_type == "Primary Tumor"),])
  norsam <- rownames(tcgacase[which(tcgacase$TCGA == t & tcgacase$sample_type == "Solid Tissue Normal"),])
  
  es <- ssgsea.list[[t]]
  fpi <- scale(as.numeric(es[1,] - es[2,]))[,1] 
  names(fpi) <- c(tumsam, norsam)
  med.fpi.tum <- median(fpi[tumsam]) 
  med.fpi.nor <- median(fpi[norsam]) 
  wt <- wilcox.test(fpi[tumsam],fpi[norsam]) 
  
  dirct <- c(dirct, ifelse(med.fpi.tum > med.fpi.nor, "yellow", "green")) 
  
  fpi.res <- rbind.data.frame(fpi.res,
                              data.frame(sampleID = names(fpi),
                                         fpi = as.numeric(fpi),
                                         tissue = rep(c("Tumor","Normal"), c(length(tumsam),length(norsam))),
                                         p = wt$p.value,
                                         p.lab = ifelse(wt$p.value < 0.001,formatC(wt$p.value,format = "e",digits = 1), round(wt$p.value, 3)),
                                         TCGA = t,
                                         stringsAsFactors = F),
                              stringsAsFactors = F)
}
names(dirct) <- tumors

dirct <- sort(dirct) 
fpi.res$TCGA <- factor(fpi.res$TCGA, levels = names(dirct)) 
head(fpi.res)
}

write.csv(fpi.res, "output_FPI.csv", quote = F, row.names = F)

green <- "#2E8049"
yellow <- "#DD8606"

p <- ggplot(fpi.res, aes(TCGA, fpi, fill=tissue)) + 
  geom_boxplot(outlier.shape = NA) + 
  geom_text(aes(TCGA, y = 4,
                label = paste0("P = ", p.lab)),
            data = fpi.res,
            inherit.aes = F) +
  scale_fill_manual(values = c(green, yellow)) + 
  scale_y_continuous(breaks = c(-2.5,0,2.5,5), labels = c(-2.5,0,2.5,5), limits = c(-3,5)) + 
  xlab(NULL) + ylab("FPI") + coord_flip() +
  theme_classic() +
  
  theme(axis.text.x = element_text(angle = 0, hjust = 0.5,vjust = 0.5,size = 11, colour = "black"),
        axis.text.y = element_text(colour = ifelse(as.character(dirct) == "yellow", yellow, green), size = 10), 
        legend.position = "bottom",
        legend.title = element_blank()) 


library(limma)

expFile="singleGeneExp.txt"                                      
files=dir()
files=grep(".survival.tsv$",files,value=T)
surTime=data.frame()
for(i in 1:length(files)){
    inputFile=files[i]
    rt=read.table(inputFile,header=T,sep="\t",check.names=F,row.names=1)
    rt=rt[,c(3,1)]
    surTime=rbind(surTime,rt)
}
colnames(surTime)=c("futime","fustat")
surTime$ID<-substr(row.names(surTime),1,15)
 index<-duplicated(surTime$ID)
surTime<-surTime[!index,]
row.names(surTime)<-surTime$ID
surTime<-surTime[,-3]

exp=read.table(expFile,sep="\t",header=T,check.names=F,row.names=1)

sameSample=intersect(row.names(surTime),row.names(exp))
surTime=surTime[sameSample,]
exp=exp[sameSample,]
surData=cbind(surTime,exp)
surData=cbind(id=row.names(surData),surData)
write.table(surData,file="expTime.txt",sep="\t",quote=F,row.names=F)

library(survival)
library(survminer)
rt=read.table("expTime.txt",header=T,sep="\t",check.names=F,row.names=1)       
rt$futime=rt$futime/365
gene=colnames(rt)[3]
pFilter=0.05            

for(i in levels(factor(rt[,"CancerType"]))){
	rt1=rt[(rt[,"CancerType"]==i),]
	group=ifelse(rt1[,gene]>median(rt1[,gene]),"high","low")
	diff=survdiff(Surv(futime, fustat) ~group,data = rt1)
	pValue=1-pchisq(diff$chisq,df=1)
	if(pValue<pFilter){
		if(pValue<0.001){
			pValue="p<0.001"
		}else{
			pValue=paste0("p=",sprintf("%.03f",pValue))
		}
		fit <- survfit(Surv(futime, fustat) ~ group, data = rt1)
		surPlot=ggsurvplot(fit, 
				    data=rt1,
				    title=paste0("Cancer: ",i),
				    pval=pValue,
				    pval.size=6,
				    legend.labs=c("high","low"),
				    legend.title=paste0(gene," levels"),
				    font.legend=12,
				    xlab="Time(years)",
				    ylab="Overall survival",
				    break.time.by = 2,
				    palette=c("nejm"),
				surv.median.line='hv',
				    conf.int=F,
				    fontsize=4,
				    risk.table=TRUE,
				    risk.table.title="",
				    risk.table.height=.25)
		pdf(file=paste0("survival.",i,".pdf"),onefile = FALSE,
				    width = 6,             
				    height =5)             
		print(surPlot)
		dev.off()
	}
}

library(survival)
library(forestplot)

rt=read.table("expTime.txt",header=T,sep="\t",check.names=F,row.names=1)  
rt$futime=rt$futime/365
gene=colnames(rt)[3]

outTab=data.frame()
for(i in levels(factor(rt[,"CancerType"]))){
	rt1=rt[(rt[,"CancerType"]==i),]
	cox=coxph(Surv(futime, fustat) ~ rt1[,gene], data = rt1)
	coxSummary = summary(cox)
    coxP=coxSummary$coefficients[,"Pr(>|z|)"]
	outTab=rbind(outTab,
	             cbind(cancer=i,
	                   HR=coxSummary$conf.int[,"exp(coef)"],
	                   HR.95L=coxSummary$conf.int[,"lower .95"],
	                   HR.95H=coxSummary$conf.int[,"upper .95"],
			           pvalue=coxP) )
}
write.table(outTab,file="cox.result.txt",sep="\t",row.names=F,quote=F)    


bioForest=function(coxFile=null,forestFile=null,forestCol=null){
	rt=read.table(coxFile,header=T,sep="\t",row.names=1,check.names=F)
	data=as.matrix(rt)
	HR=data[,1:3]
	hr=sprintf("%.3f",HR[,"HR"])
	hrLow=sprintf("%.3f",HR[,"HR.95L"])
	hrHigh=sprintf("%.3f",HR[,"HR.95H"])
	pVal=data[,"pvalue"]
	pVal=ifelse(pVal<0.001, "<0.001", sprintf("%.3f", pVal))
	clrs <- fpColors(box=forestCol,line="darkblue", summary="royalblue")      
	tabletext <- 
	  list(c(NA, rownames(HR)),
	       append("pvalue", pVal),
	       append("Hazard ratio",paste0(hr,"(",hrLow,"-",hrHigh,")")) )  
	pdf(file=forestFile,width = 9,height = 6,onefile = FALSE)
	forestplot(tabletext, 
	           rbind(rep(NA, 3), HR),
	           col=clrs,
	           graphwidth=unit(50, "mm"),
	           xlog=T,
	           lwd.ci=4,
	           boxsize=0.6,
	           xlab="Hazard ratio",
	           txt_gp=fpTxtGp(ticks=gpar(cex=1.1),xlab=gpar(cex = 1.25))
	           )
	dev.off()
}
bioForest(coxFile="cox.result.txt",forestFile="forest.pdf",forestCol="red")

library(limma)
library(survival)
library(survminer)
library(forestplot)

pFilter=0.05                                                      
cliFile="Survival_SupplementalTable_S1_20171025_xena_sp"         

rt=read.table("singleGeneExp.txt",header=T,sep="\t",check.names=F,row.names=1)
gene=colnames(rt)[1]

cli=read.table(cliFile,header=T,sep="\t",check.names=F,row.names=1)
cli=cli[,c("DSS.time","DSS")]
cli=na.omit(cli)
colnames(cli)=c("futime","fustat")

outTab=data.frame()
for(i in levels(factor(rt[,"CancerType"]))){
	rt1=rt[(rt[,"CancerType"]==i),]
	data=cbind(rt1,gene=rt1[,gene])
	data=as.matrix(data[,c(gene,"gene")])
	if(nchar(row.names(data)[1])!=nchar(row.names(cli)[1])){
		row.names(data)=gsub(".$","",row.names(data))}
	data=avereps(data)
	sameSample=intersect(row.names(data),row.names(cli))
	sameData=data[sameSample,]
	sameCli=cli[sameSample,]
	rt1=cbind(sameCli,sameData)
	rt1$futime=rt1$futime/365
	if(nrow(rt1)<3){next}
res.cut=surv_cutpoint(rt1, time = "futime", event = "fustat", variables =c(gene))
	res.cat=surv_categorize(res.cut)
fit=survfit(Surv(futime, fustat) ~PPI, data = res.cat)
print(paste0(i, " ", res.cut$cutpoint[1]))
diff=survdiff(Surv(futime, fustat) ~PPI,data =res.cat)
	#group=ifelse(rt1[,gene]>median(rt1[,gene]),"high","low")
	#diff=survdiff(Surv(futime, fustat) ~group,data = rt1)
	pValue=1-pchisq(diff$chisq,df=1)
	if(pValue<pFilter){
		if(pValue<0.001){
			pValue="p<0.001"
		}else{
			pValue=paste0("p=",sprintf("%.03f",pValue))
		}
		fit <- survfit(Surv(futime, fustat) ~ PPI, data = res.cat)
		surPlot=ggsurvplot(fit, 
				    data=res.cat,
				    title=paste0("Cancer: ",i),
				    pval=pValue,
				    pval.size=6,
				    legend.labs=c("high","low"),
				    legend.title=paste0(gene," levels"),
				    font.legend=12,
				    xlab="Time(years)",
				    ylab="Disease-specific survival",
					surv.median.line='hv',
				    break.time.by = 2,
				    palette=c("#fd79a8","#a29bfe"),
				    conf.int=F,
				    fontsize=4,
				    risk.table=TRUE,
				    risk.table.title="",
				    risk.table.height=.25)
		pdf(file=paste0("DSS.",i,".pdf"),onefile = FALSE, width = 6, height =5)
		print(surPlot)
		dev.off()
	}
	cox=coxph(Surv(futime, fustat) ~ gene, data = rt1)
	coxSummary = summary(cox)
    coxP=coxSummary$coefficients[,"Pr(>|z|)"]
	outTab=rbind(outTab,
	             cbind(cancer=i,
	                   HR=coxSummary$conf.int[,"exp(coef)"],
	                   HR.95L=coxSummary$conf.int[,"lower .95"],
	                   HR.95H=coxSummary$conf.int[,"upper .95"],
			           pvalue=coxP) )
}
write.table(outTab,file="cox.result.txt",sep="\t",row.names=F,quote=F) 

bioForest=function(coxFile=null,forestFile=null,forestCol=null){
	rt=read.table(coxFile,header=T,sep="\t",row.names=1,check.names=F)
	data=as.matrix(rt)
	HR=data[,1:3]
	hr=sprintf("%.3f",HR[,"HR"])
	hrLow=sprintf("%.3f",HR[,"HR.95L"])
	hrHigh=sprintf("%.3f",HR[,"HR.95H"])
	pVal=data[,"pvalue"]
	pVal=ifelse(pVal<0.001, "<0.001", sprintf("%.3f", pVal))
	clrs <- fpColors(box=forestCol,line="darkblue", summary="royalblue")     
	tabletext <- 
	  list(c(NA, rownames(HR)),
	       append("pvalue", pVal),
	       append("Hazard ratio",paste0(hr,"(",hrLow,"-",hrHigh,")")) )   
	pdf(file=forestFile,width = 9,height = 6,onefile = FALSE)
	forestplot(tabletext, 
	           rbind(rep(NA, 3), HR),
	           col=clrs,
	           graphwidth=unit(50, "mm"),
	           xlog=T,
	           lwd.ci=4,
	           boxsize=0.6,
	           xlab="Hazard ratio",
	           txt_gp=fpTxtGp(ticks=gpar(cex=1.1),xlab=gpar(cex = 1.25))
	           )
	dev.off()
}

bioForest(coxFile="cox.result.txt",forestFile="forest.pdf",forestCol="red")

library(limma)
library(survival)
library(survminer)
library(forestplot)

pFilter=0.05                                                      
cliFile="Survival_SupplementalTable_S1_20171025_xena_sp"        

rt=read.table("singleGeneExp.txt",header=T,sep="\t",check.names=F,row.names=1)
gene=colnames(rt)[1]

cli=read.table(cliFile,header=T,sep="\t",check.names=F,row.names=1)
cli=cli[,c("DFI.time","DFI")]
cli=na.omit(cli)
colnames(cli)=c("futime","fustat")

outTab=data.frame()
for(i in levels(factor(rt[,"CancerType"]))){
	rt1=rt[(rt[,"CancerType"]==i),]
	data=cbind(rt1,gene=rt1[,gene])
	data=as.matrix(data[,c(gene,"gene")])
	if(nchar(row.names(data)[1])!=nchar(row.names(cli)[1])){
		row.names(data)=gsub(".$","",row.names(data))}
	data=avereps(data)
	sameSample=intersect(row.names(data),row.names(cli))
	sameData=data[sameSample,]
	sameCli=cli[sameSample,]
	rt1=cbind(sameCli,sameData)
	rt1$futime=rt1$futime/365
	if(nrow(rt1)<3){next}
res.cut=surv_cutpoint(rt1, time = "futime", event = "fustat", variables =c(gene))
	res.cat=surv_categorize(res.cut)
fit=survfit(Surv(futime, fustat) ~PPI, data = res.cat)
print(paste0(i, " ", res.cut$cutpoint[1]))
diff=survdiff(Surv(futime, fustat) ~PPI,data =res.cat)
	#group=ifelse(rt1[,gene]>median(rt1[,gene]),"high","low")
	#diff=survdiff(Surv(futime, fustat) ~group,data = rt1)
	pValue=1-pchisq(diff$chisq,df=1)
	if(pValue<pFilter){
		if(pValue<0.001){
			pValue="p<0.001"
		}else{
			pValue=paste0("p=",sprintf("%.03f",pValue))
		}
		fit <- survfit(Surv(futime, fustat) ~ PPI, data = res.cat)
		surPlot=ggsurvplot(fit, 
				    data=res.cat,
				    title=paste0("Cancer: ",i),
				    pval=pValue,
				    pval.size=6,
				    legend.labs=c("high","low"),
				    legend.title=paste0(gene," levels"),
				    font.legend=12,
				    xlab="Time(years)",
				    ylab="Disease-free interval",
				surv.median.line='hv',
				    break.time.by = 2,
				    palette=c("#ff7675","#74b9ff"),
				    conf.int=F,
				    fontsize=4,
				    risk.table=TRUE,
				    risk.table.title="",
				    risk.table.height=.25)
		pdf(file=paste0("DFI.",i,".pdf"),onefile = FALSE, width = 6, height =5)
		print(surPlot)
		dev.off()
	}
	#cox鍒嗘瀽
	cox=coxph(Surv(futime, fustat) ~ gene, data = rt1)
	coxSummary = summary(cox)
    coxP=coxSummary$coefficients[,"Pr(>|z|)"]
	outTab=rbind(outTab,
	             cbind(cancer=i,
	                   HR=coxSummary$conf.int[,"exp(coef)"],
	                   HR.95L=coxSummary$conf.int[,"lower .95"],
	                   HR.95H=coxSummary$conf.int[,"upper .95"],
			           pvalue=coxP) )
}
write.table(outTab,file="cox.result.txt",sep="\t",row.names=F,quote=F)    

bioForest=function(coxFile=null,forestFile=null,forestCol=null){
	rt=read.table(coxFile,header=T,sep="\t",row.names=1,check.names=F)
	data=as.matrix(rt)
	HR=data[,1:3]
	hr=sprintf("%.3f",HR[,"HR"])
	hrLow=sprintf("%.3f",HR[,"HR.95L"])
	hrHigh=sprintf("%.3f",HR[,"HR.95H"])
	pVal=data[,"pvalue"]
	pVal=ifelse(pVal<0.001, "<0.001", sprintf("%.3f", pVal))
	clrs <- fpColors(box=forestCol,line="darkblue", summary="royalblue")      
	tabletext <- 
	  list(c(NA, rownames(HR)),
	       append("pvalue", pVal),
	       append("Hazard ratio",paste0(hr,"(",hrLow,"-",hrHigh,")")) )   
	pdf(file=forestFile,width = 9,height = 6,onefile = FALSE)
	forestplot(tabletext, 
	           rbind(rep(NA, 3), HR),
	           col=clrs,
	           graphwidth=unit(50, "mm"),
	           xlog=T,
	           lwd.ci=4,
	           boxsize=0.6,
	           xlab="Hazard ratio",
	           txt_gp=fpTxtGp(ticks=gpar(cex=1.1),xlab=gpar(cex = 1.25))
	           )
	dev.off()
}

bioForest(coxFile="cox.result.txt",forestFile="forest.pdf",forestCol="yellow2")

library(limma)
library(ggpubr)

file="singleGeneExp.txt"                                                      
rt=read.table(file,sep="\t",header=T,check.names=F,row.names=1)              
cli=read.table("clinical.txt",sep="\t",header=T,check.names=F,row.names=1)   
gene=colnames(rt)[1]
clinical=colnames(cli)[1]

outTab=data.frame()
for(i in levels(factor(rt[,"CancerType"]))){
	rt1=rt[(rt[,"CancerType"]==i),]
	data=cbind(rt1,gene=rt1[,gene])
	data=as.matrix(data[,c(gene,"gene")])
	if(nchar(row.names(data)[1])!=nchar(row.names(cli)[1])){
		row.names(data)=gsub(".$","",row.names(data))}
	data=avereps(data)
	sameSample=intersect(row.names(data),row.names(cli))
	sameData=data[sameSample,]
	sameClinical=cli[sameSample,]
	cliExpData=cbind(as.data.frame(sameClinical),sameData)
	cliExpData$sameClinical<- factor(cliExpData$sameClinical,
    levels = c('AI/AN','ASIAN','WHITE','B/AA','NH/OPI'),ordered = TRUE)
	if(nrow(cliExpData)==0){next}
	group=levels(factor(cliExpData$sameClinical))
	comp=combn(group,2)
	my_comparisons=list()
    for(j in 1:ncol(comp)){my_comparisons[[j]]<-comp[,j]}
	boxplot=ggboxplot(cliExpData, x="sameClinical", y="gene", color="sameClinical",palette = "nejm",
	          xlab=clinical,
	          ylab=gene,
	          legend.title=clinical,
	          title=paste0("Cancer: ",i),
	          add = "jitter")+ 
	stat_compare_means(comparisons = my_comparisons)
	pdf(file=paste0(clinical,".",i,".pdf"),width=5.5,height=5)
	print(boxplot)
	dev.off()
}

library(TCGAbiolinks)
library(maftools)
library(ggplot2)
library(tidyverse)
library(ggsci)

Sys.setenv(LANGUAGE = "en")
options(stringsAsFactors = FALSE)
```


tumors <- TCGAbiolinks::getGDCprojects()$project_id %>% .[grep("TCGA", .)] %>% str_sub(., 6)
maflist <- tumors %>% lapply(., GDCquery_Maf, save.csv = FALSE, directory = "GDCdata", pipelines = "mutect2") %>% lapply(., read.maf)
names(maflist) <- tumors
save(maflist, file = "maflist.RData")
TMB.dat <- lapply(maflist, getSampleSummary)
titv.dat <- lapply(maflist, function(x)titv(maf = x, plot = FALSE, useSyn = FALSE
                                            )) %>% lapply(., function(x)x$fraction.contribution)
save(TMB.dat, titv.dat, file = "TMB_titv.RData")

col <- pal_npg("nrc", alpha=0.7)(6) 

col <- c("yellow", "blue", "orange", "red", "lightblue", "darkblue")
names(col) <- c("C>T", "T>C", "C>A", "C>G", "T>A", "T>G")
col

(load("TMB_titv.RData")) 
TMB.dat <- TMB.dat %>% lapply(., as.data.frame) %>% 
  lapply(., function(x)x[, c("Tumor_Sample_Barcode", "total")]) %>% plyr::ldply(., data.frame)
colnames(TMB.dat)[1] <- "cohort"; colnames(TMB.dat)[3] <- "TMB"
head(TMB.dat); str(TMB.dat)

write.csv(TMB.dat, "easy_input.csv", row.names = F)

TMB.dat <- read.csv("easy_input.csv", check.names = F)
head(TMB.dat)


TMB.dat$TMB <- TMB.dat$TMB/35 
tcga.cohort.med <- TMB.dat %>% group_by(cohort) %>% summarize(median = median(TMB)) %>%
  as.data.frame() %>% .[order(.$median, decreasing = F), ]
TMB.dat$cohort <- factor(x = TMB.dat$cohort, levels = tcga.cohort.med$cohort)
TMB.dat <- TMB.dat[order(TMB.dat$cohort, TMB.dat$TMB, decreasing = F), ]

# sample order in bottom panel
sampleorder <- TMB.dat %>% split(.$cohort) %>% lapply("[[", 2) %>% lapply(., as.character)
TMB.plot <- split(TMB.dat, as.factor(TMB.dat$cohort))
TMB.plot <- lapply(seq_len(length(TMB.plot)), function(i) {
    x = TMB.plot[[i]]
    x = data.frame(x = seq(i - 1, i, length.out = nrow(x)), 
                   TMB = x[, "TMB"], cohort = x[, "cohort"])
    return(x)
  })
names(TMB.plot) <- levels(as.factor(TMB.dat$cohort))

#str(titv.dat)
titv.dat2 <- lapply(tcga.cohort.med$cohort, function(x){
  tmp <- titv.dat[[x]]
  tmp <- tmp[match(sampleorder[[x]], tmp$Tumor_Sample_Barcode), ]
  return(tmp)
  if (!all(tmp$Tumor_Sample_Barcode == sampleorder[[x]])){
    stop("Inconsistent sample order")
  }
}) 

names(titv.dat2) <- tcga.cohort.med$cohort
titv.dat2 <- lapply(titv.dat2, function(x){
  x <- as.data.frame(x)
  rownames(x) <- x$Tumor_Sample_Barcode
  x <- x[, -1]
  x <- t(x)
  #delete samples without mutation
  if (length(which(colSums(x) == 0)) > 0) {
      x = x[, -which(colSums(x) == 0), drop = FALSE]
    }
  return(x)
})
#str(titv.dat2)
all(names(TMB.plot) == names(titv.dat2))
tcga.cohort.med$Median_Mutations_log10 <- log10(tcga.cohort.med$median + 1)


n1 <- seq(from = 0.105, to = 0.915, length.out = 33)
n2 <- c(n1[2:length(n1)], n1[33] + n1[33] - n1[32])
n <- data.frame(n1 = n1, n2 = n2, n3 = 0.05,
                 n4 = 0.2) %>% rbind(c(0.05, 0.97, 0.25, 1), ., c(0, 0.1, 0.05, 0.25)) 
n <- as.matrix(n)
opar <- par(no.readonly = T)

pdf("TMB_titv.pdf", width = 9, height = 5)
split.screen(n, erase = T)
screen(1, new = T)
par(xpd = T, mar = c(4, 1, 2, 0), oma = c(0, 0, 0, 0),
    bty = "n", mgp = c(3, 1, 0)) 
y_lims = range(log10(unlist(lapply(TMB.plot, function(x) max(x[, "TMB"], na.rm = TRUE))) + 1))
y_lims[1] = 0
y_lims[2] = ceiling(max(y_lims))
y_at = c(0, 1, 2, 3)

plot(NA, NA, xlim = c(0, length(TMB.plot)), ylim = y_lims, 
     xlab = NA, ylab = NA, xaxt="n", yaxt = "n", xaxs = "r")
lapply(seq_len(length(TMB.plot)), function(i){
  tmp = TMB.plot[[i]]
  points(tmp$x, log10(tmp$TMB+1), pch = 16, cex = 0.4, col = "black")
})

axis(side = 1, at = seq(0.5, length(TMB.plot) - 0.5, 1), labels = names(TMB.plot), 
     las = 2, tick = T, line = 0)
axis(side = 2, at = y_at, las = 2, line = -1.25, tick = T, labels = c(0, 1, 2, 3))

mtext(text = "log10(TMB+1)", side = 2, 
      line = 1.75, cex = 1.1)
lapply(seq_len(nrow(tcga.cohort.med)), function(i) {
  segments(x0 = i - 1, x1 = i, 
           y0 = tcga.cohort.med[i, "Median_Mutations_log10"], 
           y1 = tcga.cohort.med[i, "Median_Mutations_log10"],     
           col = "grey")})

lapply(seq_len(length(titv.dat2)), function(i){
  screen(i+1, new = T)
  par(xpd = T, mar = c(0, 0, 0, 0), oma = c(0, 0, 0, 0),
    bty = "o")
  tmp <- titv.dat2[[i]]
  barplot(tmp, col = col[rownames(tmp)], names.arg = rep("", ncol(tmp)),
          axes = FALSE, space = 0, border = NA, lwd = 1.2)
  box()
})

screen(35, new = T)
par(xpd = T, mar = c(0, 0, 0, 0), oma = c(0, 0, 0, 0),
    bty = "n")
plot(NA, NA, xlim = c(0, 1), ylim = c(0, 1), 
     axes = FALSE, xlab = NA, ylab = NA)

legend("center", 
  fill = col,
  legend = names(col),
  bty = "n",
  cex=0.7)
close.screen(all = TRUE)
dev.off()
par(opar)


pdf("TMB_titv2.pdf", width = 10, height = 5)
split.screen(n, erase = T)
screen(1, new = T)
par(xpd = T, mar = c(4, 1, 2, 0), oma = c(0, 0, 0, 0),
    bty = "o", mgp = c(3, 1, 0)) 
y_lims = range(log10(unlist(lapply(TMB.plot, function(x) max(x[, "TMB"], na.rm = TRUE))) + 1))
y_lims[1] = 0
y_lims[2] = ceiling(max(y_lims))
y_at = c(0, 1, 2, 3)
x_top_label <- as.numeric(unlist(lapply(TMB.plot, nrow)))
plot(NA, NA, xlim = c(0, length(TMB.plot)), ylim = y_lims, 
     xlab = NA, ylab = NA, xaxt="n", yaxt = "n", xaxs = "r")
lapply(seq_len(length(TMB.plot)), function(i){
  tmp = TMB.plot[[i]]
  points(tmp$x, log10(tmp$TMB+1), pch = 16, cex = 0.4, col = "black")
})
axis(side = 1, at = seq(0.5, length(TMB.plot) - 0.5, 1), labels = names(TMB.plot), 
     las = 2, tick = T, line = 0)
axis(side = 2, at = y_at, las = 2, line = 0, tick = T, labels = c(0, 1, 2, 3))

axis(side = 3, at = seq(0.5, length(TMB.plot) - 0.5, 1), labels = x_top_label,
     tick = T, line = 0, cex.axis = 0.6)
mtext(text = "log10(TMB+1)", side = 2, 
      line = 1.75, cex = 1.1)
lapply(seq_len(nrow(tcga.cohort.med)), function(i) {
  segments(x0 = i - 1, x1 = i, 
           y0 = tcga.cohort.med[i, "Median_Mutations_log10"], 
           y1 = tcga.cohort.med[i, "Median_Mutations_log10"],     
           col = "grey")})

lapply(seq_len(length(titv.dat2)), function(i){
  screen(i+1, new = T)
  par(xpd = T, mar = c(0, 0, 0, 0), oma = c(0, 0, 0, 0),
    bty = "o") 
  tmp <- titv.dat2[[i]]
  barplot(tmp, col = col[rownames(tmp)], names.arg = rep("", ncol(tmp)),
          axes = FALSE, space = 0, border = NA, lwd = 1.2)
  box()
})

screen(35, new = T)
par(xpd = T, mar = c(0, 0, 0, 0), oma = c(0, 0, 0, 0),
    bty = "n")
plot(NA, NA, xlim = c(0, 1), ylim = c(0, 1), 
     axes = FALSE, xlab = NA, ylab = NA)
legend("center", 
  fill = col,
  legend = names(col),
  bty = "n",
  cex=0.7)
close.screen(all = TRUE)
dev.off()
par(opar)

exp=read.table("singleGeneExp.txt", header=T,sep="\t",row.names=1,check.names=F)
TMB=read.table("TMB.txt", header=T,sep="\t",row.names=1,check.names=F)
TMB$ID<-substr(row.names(TMB),1,15)
index<-duplicated(TMB$ID)
TMB<-TMB[!index,]
row.names(TMB)<-TMB$ID
TMB<-TMB[,-3]

group=sapply(strsplit(row.names(exp),"\\-"),"[",4)
group=sapply(strsplit(group,""),"[",1)
group=gsub("2","1",group)
exp=exp[group==0,]

sameSample=intersect(row.names(TMB),row.names(exp))
TMB=TMB[sameSample,]
exp=exp[sameSample,]

outTab=data.frame()
fmsbTab=data.frame()
for(i in levels(factor(exp[,"CancerType"]))){
     exp1=exp[(exp[,"CancerType"]==i),]
     TMB1=TMB[(TMB[,"CancerType"]==i),]
	 x=as.numeric(TMB1[,1])
	 y=as.numeric(exp1[,1])
	 corT=cor.test(x,y,method="spearman")
	 cor=corT$estimate
	 pValue=corT$p.value
	 sig=ifelse(pValue<0.001,"***",ifelse(pValue<0.01,"**",ifelse(pValue<0.05,"*"," ")))
	 outTab=rbind(outTab,cbind(CancerType=i,cor=cor,pValue=pValue,sig))
	 fmsbTab=rbind(fmsbTab,cbind(CancerType=i,cor=cor))
}
write.table(outTab,file="corStat.txt",sep="\t",row.names=F,quote=F)
write.table(t(fmsbTab),file="fmsbInput.txt",sep="\t",col.names=F,quote=F)

library(fmsb) 
data=read.table("fmsbInput.txt",header=T,sep="\t",row.names=1,check.names=F)   
maxValue=ceiling(max(abs(data))*10)/10
data=rbind(rep(maxValue,ncol(data)),rep(-maxValue,ncol(data)),data)
colors="blue2"
corStat=read.table("corStat.txt",header=T,sep="\t",row.names=1,check.names=F)
colnames(data)=paste0(colnames(data),corStat$sig)

pdf(file="radar.pdf",height=7,width=7)
radarchart( data, axistype=1 , 
    pcol=colors,                
    plwd=2 ,                     
    plty=1,                   
    cglcol="grey",              
    cglty=1,                     
    caxislabels=seq(-maxValue,maxValue,maxValue/2),  
    cglwd=1.2,                 
    axislabcol="black",          
    vlcex=0.8                   
)
dev.off()

exp=read.table("singleGeneExp.txt", header=T,sep="\t",row.names=1,check.names=F)
MSI=read.table("MSI.txt", header=T,sep="\t",row.names=1,check.names=F)
MSI$ID<-substr(row.names(MSI),1,15)
index<-duplicated(MSI$ID)
MSI<-MSI[!index,]
row.names(MSI)<-MSI$ID
MSI<-MSI[,-3]
group=sapply(strsplit(row.names(exp),"\\-"),"[",4)
group=sapply(strsplit(group,""),"[",1)
group=gsub("2","1",group)
exp=exp[group==0,]

sameSample=intersect(row.names(MSI),row.names(exp))
MSI=MSI[sameSample,]
exp=exp[sameSample,]

outTab=data.frame()
fmsbTab=data.frame()
for(i in levels(factor(exp[,"CancerType"]))){
     exp1=exp[(exp[,"CancerType"]==i),]
     MSI1=MSI[(MSI[,"CancerType"]==i),]
	 x=as.numeric(MSI1[,1])
	 y=as.numeric(exp1[,1])
	 corT=cor.test(x,y,method="spearman")
	 cor=corT$estimate
	 pValue=corT$p.value
	 sig=ifelse(pValue<0.001,"***",ifelse(pValue<0.01,"**",ifelse(pValue<0.05,"*"," ")))
	 outTab=rbind(outTab,cbind(CancerType=i,cor=cor,pValue=pValue,sig))
	 fmsbTab=rbind(fmsbTab,cbind(CancerType=i,cor=cor))
}
write.table(outTab,file="corStat.txt",sep="\t",row.names=F,quote=F)
write.table(t(fmsbTab),file="fmsbInput.txt",sep="\t",col.names=F,quote=F)

library(fmsb) 
data=read.table("fmsbInput.txt",header=T,sep="\t",row.names=1,check.names=F)   
maxValue=ceiling(max(abs(data))*10)/10
data=rbind(rep(maxValue,ncol(data)),rep(-maxValue,ncol(data)),data)
colors="#e84118"
corStat=read.table("corStat.txt",header=T,sep="\t",row.names=1,check.names=F)
colnames(data)=paste0(colnames(data),corStat$sig)

pdf(file="radar.pdf",height=7,width=7)
radarchart( data, axistype=1 , 
    pcol=colors,                
    plwd=2 ,                    
    plty=1,                   
    cglcol="grey",               
    cglty=1,                    
    caxislabels=seq(-maxValue,maxValue,maxValue/2),    
    cglwd=1.2,                  
    axislabcol="black",           
    vlcex=0.8                  
)
dev.off()

library(ggplot2)
library(ggpubr)
library(ggExtra)

pFilter=0.001         

exp=read.table("singleGeneExp.txt", header=T,sep="\t",row.names=1,check.names=F)
gene=colnames(exp)[1]
TME=read.table("estimateScores.txt", header=T,sep="\t",row.names=1,check.names=F)
TME$ID<-substr(row.names(TME),1,15)
index<-duplicated(TME$ID)
TME<-TME[!index,]
row.names(TME)<-TME$ID
TME<-TME[,-6]
group=sapply(strsplit(row.names(exp),"\\-"),"[",4)
group=sapply(strsplit(group,""),"[",1)
group=gsub("2","1",group)
exp=exp[group==0,]
sameSample=intersect(row.names(TME),row.names(exp))
TME=TME[sameSample,]
exp=exp[sameSample,]

outTab=data.frame()
corTab=data.frame()

for(i in levels(factor(exp[,"CancerType"]))){
    exp1=exp[(exp[,"CancerType"]==i),]
    TME1=TME[(TME[,"CancerType"]==i),]
    y=as.numeric(exp1[,1])
    outVector=data.frame(i,gene)
   corVector=data.frame(i,gene)
	for(j in colnames(TME1)[1:4]){
		x=as.numeric(TME1[,j])
		df1=as.data.frame(cbind(x,y))
		corT=cor.test(x,y,method="spearman")
		cor=corT$estimate
		pValue=corT$p.value
		outVector=cbind(outVector,pValue)
		corVector=cbind(corVector,cor)
		p1=ggplot(df1, aes(x, y)) + 
			xlab(j)+ylab(gene)+
			ggtitle(paste0("Cancer: ",i))+theme(title=element_text(size=10))+
		    geom_point()+ geom_smooth(method="lm") + theme_bw()+
		    stat_cor(method = 'spearman', aes(x =x, y =y))
	    p2=ggMarginal(p1, type = "density", xparams = list(fill = "#fab1a0"),yparams = list(fill = "#a29bfe"))
		if(pValue<pFilter){
			pdf(file=paste0("estimateCor.",i,"_",j,".pdf"),width=5,height=5)
			print(p2)
			dev.off()
		}
	}
	outTab=rbind(outTab,outVector)
	corTab=rbind(corTab,corVector)
}
colNames=c("CancerType","Gene",colnames(TME)[1:4])
colnames(outTab)=colNames
colnames(corTab)=colNames
write.table(outTab,file="estimateCor.pval.txt",sep="\t",row.names=F,quote=F)
write.table(corTab,file="estimateCor.cor.txt",sep="\t",row.names=F,quote=F)

library(reshape2)
library(RColorBrewer)

options(stringsAsFactors = F)

up <- read.table("geneCor.pvalue.txt",sep = "\t",check.names = F,header = T,row.names=1)  
dn <- read.table("geneCor.cor.txt",sep = "\t",check.names = F,header = T,row.names=1)   
dn=t(dn)
up=t(up)
colVector=c("#a29bfe","#ffeaa7","#2d3436","#ff7675")

gene.level <- as.character(rownames(dn)) 
cancer.level <- as.character(colnames(dn))

dn.long <- setNames(melt(dn), c('Gene', 'Cancer', 'Frequency'))
dn.long$Categrory <- "DN"
up.long <- setNames(melt(up), c('Gene', 'Cancer', 'Frequency'))
up.long$Categrory <- "UP"

dn.long$range <- cut(dn.long$Frequency, 
                     breaks = seq(floor(min(dn.long$Frequency)),
                                  ceiling(max(dn.long$Frequency)),0.01))
rangeMat1 <- levels(dn.long$range) 
rbPal1 <- colorRampPalette(colors = c(colVector[3],"white",colVector[1]))
col.vec1 <- rbPal1(length(rangeMat1)); names(col.vec1) <- rangeMat1
dn.long$color <- col.vec1[as.character(dn.long$range)]

up.long$range <- cut(up.long$Frequency, breaks = seq(floor(min(up.long$Frequency)),ceiling(max(up.long$Frequency)),0.01)) 
rangeMat2 <- levels(up.long$range)
rbPal2 <- colorRampPalette(colors = c(colVector[4],colVector[2]))
col.vec2 <- rbPal2(length(rangeMat2)); names(col.vec2) <- rangeMat2
up.long$color <- col.vec2[as.character(up.long$range)]

heatmat <- rbind.data.frame(dn.long,up.long) 
pdf("heatmap.pdf",width = 7,height = 6)
layout(mat=matrix(c(1,0,1,2,1,0,1,3,1,0),5,2,byrow=T),widths=c(length(cancer.level),2))

par(bty="n", mgp = c(2,0.5,0), mar = c(5.1, 5.5, 3, 3),tcl=-.25,xpd = T)
x=as.numeric(factor(heatmat$Cancer,levels = cancer.level))
y=as.numeric(factor(heatmat$Gene,levels = gene.level))
plot(1,xlim=c(1,length(unique(x))+1),ylim=c(1,length(unique(y))+1),
     xaxs="i", yaxs="i",xaxt="n",yaxt="n",
     type="n",bty="n",xlab="",ylab="",
     main = "Coexpression across cancer types",cex.main=2)
for(i in 1:nrow(heatmat)) {
    if(heatmat$Categrory[i]=="DN") polygon(x[i]+c(0,1,1),y[i]+c(0,0,1),col=heatmat$color[i]) 
    if(heatmat$Categrory[i]=="UP") {
        polygon(x[i]+c(0,1,0),y[i]+c(0,1,1),col=heatmat$color[i])
        if(heatmat$Frequency[i]<0.001){
            text(x[i]+0.5,y[i]+0.8,"***",cex=0.8)
        }else if(heatmat$Frequency[i]<0.01){
            text(x[i]+0.5,y[i]+0.8,"**",cex=0.8)
        }else if(heatmat$Frequency[i]<0.05){
            text(x[i]+0.5,y[i]+0.8,"*",cex=0.8)
        }
    }
}

axis(1,at = sort(unique(x)) + 0.5,labels = cancer.level,lty = 0,las = 2)  
axis(2,at = sort(unique(y)) + 0.5,labels = gene.level,lty = 0,las = 1)   
mtext("Cancer types",side = 1,line = 3.5,cex=1.2)    

par(mar=c(0,0,0,2),xpd = T,cex.axis=1.6)
barplot(rep(1,length(col.vec2)),border = NA, space = 0,ylab="",xlab="",ylim=c(1,length(col.vec2)),horiz=TRUE,
        axes = F, col=col.vec2)  # Loss
axis(4,at=c(1,ceiling(length(col.vec2)/2),length(col.vec2)),c(round(min(up),1),'Pvalue',round(max(up),1)),tick=FALSE)
par(mar=c(0,0,0,2),xpd = T,cex.axis=1.6)
barplot(rep(1,length(col.vec1)),border = NA, space = 0,ylab="",xlab="",ylim=c(1,length(col.vec1)),horiz=TRUE,
	axes = F, col=col.vec1)  # Gain
axis(4,at=c(1,ceiling(length(col.vec1)/2),length(col.vec1)),c(round(min(dn),1),'Cor',round(max(dn),1)),tick=FALSE)
dev.off()

library(limma)
library(org.Hs.eg.db)
library(clusterProfiler)
library(enrichplot)
memory.limit(2000000)
gene="PPI"                               
gmtFile="c5.all.v7.4.symbols.gmt"        

gmt=read.gmt(gmtFile)
gt=read.table("singleGeneExp.txt",header=T,sep="\t",check.names=F,row.names=1)
files=dir()
files=grep("^symbol.",files,value=T)
for(i in files){
	rt=read.table(i,sep="\t",header=T,check.names=F)
	CancerType=gsub("^symbol\\.|\\.txt$","",i)
	rt=as.matrix(rt)
	rownames(rt)=rt[,1]
	exp=rt[,2:ncol(rt)]
	dimnames=list(rownames(exp),colnames(exp))
	data=matrix(as.numeric(as.matrix(exp)),nrow=nrow(exp),dimnames=dimnames)
	data=avereps(data)
	group=sapply(strsplit(colnames(data),"\\-"),"[",4)
	group=sapply(strsplit(group,""),"[",1)
	group=gsub("2","1",group)
	data=data[,group==0]
	colnames(data)<-substr(colnames(data),1,15)
	index<-duplicated(colnames(data))
	data<-data[,!index]
	gt1<-gt[(gt[,"CancerType"]==CancerType),]
	gt1<-t(gt1)
	intersctn<-intersect(colnames(data),colnames(gt1))
	data<-data[,intersctn]
	gt1<-gt1[,intersctn]
	data<-rbind(data,gt1)
	index2<-which(rownames(data)=="CancerType")
	data<-data[-index2,]
	rownamesd<-rownames(data)
	colnamesd<-colnames(data)
	data<-matrix(as.numeric(data),nrow=nrow(data))
	row.names(data)<-rownamesd
	colnames(data)<-colnamesd
	dataL=data[,(data[gene,]<=median(data[gene,]))]
	dataH=data[,(data[gene,]>median(data[gene,]))]
	index3<-index2-1
	dataL<-dataL[-index3,]
	dataH<-dataH[-index3,]
	rownamesL<-rownames(dataL)
	colnamesL<-colnames(dataL)
	rownamesH<-rownames(dataH)
	colnamesH<-colnames(dataH)
	dataL<-matrix(as.numeric(dataL),nrow=nrow(dataL))
	row.names(dataL)<-rownamesL
	colnames(dataL)<-colnamesL
	dataH<-matrix(as.numeric(dataH),nrow=nrow(dataH))
	row.names(dataH)<-rownamesH
	colnames(dataH)<-colnamesH
	meanL=rowMeans(dataL)
	meanH=rowMeans(dataH)
	meanL[meanL<0.00001]=0.00001
	meanH[meanH<0.00001]=0.00001
	logFC=log2(meanH/meanL)
	logFC=sort(logFC,decreasing=T)

    kk=GSEA(logFC,TERM2GENE=gmt, nPerm=100,pvalueCutoff = 1)
	kkTab=as.data.frame(kk)
	kkTab=kkTab[kkTab$pvalue<0.05,]
	write.table(kkTab,file=paste0("Term.",CancerType,".txt"),sep="\t",quote=F,row.names = F)

	termNum=5
	if(nrow(kkTab)>=termNum){
		gseaplot=gseaplot2(kk, row.names(kkTab)[1:termNum],base_size =8)
		pdf(file=paste0("Term.",CancerType,".pdf"),width=8,height=6)
		print(gseaplot)
		dev.off()
	}
}

library(limma)
library(ggpubr)
library(pRRophetic)
library(ggplot2)
set.seed(12345)
memory.limit(2000000)
gene="PPI"                             
drug="Methotrexate"       
gt=read.table("singleGeneExp.txt",header=T,sep="\t",check.names=F,row.names=1)
files=dir()
files=grep("^symbol.",files,value=T)
for(i in files){
	rt=read.table(i,sep="\t",header=T,check.names=F)
	CancerType=gsub("^symbol\\.|\\.txt$","",i)
	
	rt=as.matrix(rt)
	rownames(rt)=rt[,1]
	exp=rt[,2:ncol(rt)]
	dimnames=list(rownames(exp),colnames(exp))
	data=matrix(as.numeric(as.matrix(exp)),nrow=nrow(exp),dimnames=dimnames)
	data=avereps(data)
	group=sapply(strsplit(colnames(data),"\\-"),"[",4)
	group=sapply(strsplit(group,""),"[",1)
	group=gsub("2","1",group)
	data=data[,group==0]
	colnames(data)<-substr(colnames(data),1,15)
	index<-duplicated(colnames(data))
	data<-data[,!index]
	gt1<-gt[(gt[,"CancerType"]==CancerType),]
	intersctn<-intersect(colnames(data),rownames(gt1))
	data<-data[,intersctn]
	gt1<-gt1[intersctn,]
senstivity=pRRopheticPredict(data, drug, selection=1)
senstivity=senstivity[senstivity!="NaN"]
#senstivity[senstivity>quantile(senstivity,0.99)]=quantile(senstivity,0.99)
gt1$risk<-ifelse(gt1[,gene]>median(gt1[,gene]),"high","low")
gt2=cbind(gt1, senstivity)
gt2$risk=factor(gt2$risk, levels=c("low", "high"))
type=levels(factor(gt2[,"risk"]))
comp=combn(type, 2)
my_comparisons=list()
for(i in 1:ncol(comp)){my_comparisons[[i]]<-comp[,i]}

boxplot=ggboxplot(gt2, x="risk", y="senstivity", fill="risk",
			      xlab="PPI level",
			      ylab=paste0(drug,"_" ,CancerType," senstivity (IC50)"),
			      legend.title="PPI level",
			      palette=c("nejm")
			     )+ 
	stat_compare_means(comparisons=my_comparisons)
pdf(file=paste0(drug, CancerType, ".pdf"), width=2.5, height=4.5)
print(boxplot)
dev.off()
}

exp=read.table("singleGeneExp.txt", header=T,sep="\t",row.names=1,check.names=F)
TMB=read.table("DNAss input.txt", header=T,sep="\t",row.names=1,check.names=F)
group=sapply(strsplit(row.names(exp),"\\-"),"[",4)
group=sapply(strsplit(group,""),"[",1)
group=gsub("2","1",group)
exp=exp[group==0,]
sameSample=intersect(row.names(TMB),row.names(exp))
TMB=TMB[sameSample,]
exp=exp[sameSample,]

outTab=data.frame()
fmsbTab=data.frame()
for(i in levels(factor(exp[,"CancerType"]))){
     exp1=exp[(exp[,"CancerType"]==i),]
     TMB1=TMB[(TMB[,"CancerType"]==i),]
	 x=as.numeric(TMB1[,1])
	 y=as.numeric(exp1[,1])
	 corT=cor.test(x,y,method="spearman")
	 cor=corT$estimate
	 pValue=corT$p.value
	 sig=ifelse(pValue<0.001,"***",ifelse(pValue<0.01,"**",ifelse(pValue<0.05,"*"," ")))
	 outTab=rbind(outTab,cbind(CancerType=i,cor=cor,pValue=pValue,sig))
	 fmsbTab=rbind(fmsbTab,cbind(CancerType=i,cor=cor))
}
write.table(outTab,file="corStat.txt",sep="\t",row.names=F,quote=F)
write.table(t(fmsbTab),file="fmsbInput.txt",sep="\t",col.names=F,quote=F)
library(fmsb) 
data=read.table("fmsbInput.txt",header=T,sep="\t",row.names=1,check.names=F)   
maxValue=ceiling(max(abs(data))*10)/10
data=rbind(rep(maxValue,ncol(data)),rep(-maxValue,ncol(data)),data)
colors="#b8e994"
corStat=read.table("corStat.txt",header=T,sep="\t",row.names=1,check.names=F)
colnames(data)=paste0(colnames(data),corStat$sig)

pdf(file="DNAss radar.pdf",height=7,width=7)
radarchart( data, axistype=1 , 
    pcol=colors,                
    plwd=2 ,                    
    plty=1,                      
    cglcol="grey",               
    cglty=1,                     
    caxislabels=seq(-maxValue,maxValue,maxValue/2),    
    cglwd=1.2,                   
    axislabcol="black",           
    vlcex=0.8                   
)
dev.off()

library(limma)
library(ggpubr)

file="singleGeneExp.txt"                                                    
rt=read.table(file,sep="\t",header=T,check.names=F,row.names=1)           
cli=read.table("clinical.txt",sep="\t",header=T,check.names=F,row.names=1)   
gene=colnames(rt)[1]
clinical=colnames(cli)[1]

outTab=data.frame()
for(i in levels(factor(rt[,"CancerType"]))){
	rt1=rt[(rt[,"CancerType"]==i),]
	data=cbind(rt1,gene=rt1[,gene])
	data=as.matrix(data[,c(gene,"gene")])
	if(nchar(row.names(data)[1])!=nchar(row.names(cli)[1])){
		row.names(data)=gsub(".$","",row.names(data))}
	data=avereps(data)
	sameSample=intersect(row.names(data),row.names(cli))
	sameData=data[sameSample,]
	sameClinical=cli[sameSample,]
	cliExpData=cbind(as.data.frame(sameClinical),sameData)
	cliExpData$sameClinical<- factor(cliExpData$sameClinical,
    levels = c('C1','C2','C3','C4','C5','C6'),ordered = TRUE)
	if(nrow(cliExpData)==0){next}
	group=levels(factor(cliExpData$sameClinical))
	comp=combn(group,2)
	my_comparisons=list()
    for(j in 1:ncol(comp)){my_comparisons[[j]]<-comp[,j]}
	boxplot=ggboxplot(cliExpData, x="sameClinical", y="gene", color="sameClinical",palette = "nejm",
	          xlab=clinical,
	          ylab=gene,
	          legend.title=clinical,
	          title=paste0("Cancer: ",i),
	          add = "jitter")+ 
	stat_compare_means(comparisons = my_comparisons)
	pdf(file=paste0(clinical,".",i,".pdf"),width=5.5,height=5)
	print(boxplot)
	dev.off()
}

library(ggplot2)
library(ggpubr)
library(ggExtra)

pFilter=0.001        

exp=read.table("singleGeneExp.txt", header=T,sep="\t",row.names=1,check.names=F)
gene=colnames(exp)[1]
TME=read.table("CIBERSORT.result.txt", header=T,sep="\t",row.names=1,check.names=F)
group=sapply(strsplit(row.names(exp),"\\-"),"[",4)
group=sapply(strsplit(group,""),"[",1)
group=gsub("2","1",group)
exp=exp[group==0,]
TME$ID<-substr(rownames(TME),1,15)
index<-duplicated(TME$ID)
TME<-TME[!index,]
row.names(TME)<-TME$ID
TME<-TME[,-24]
sameSample=intersect(row.names(TME),row.names(exp))
TME=TME[sameSample,]
exp=exp[sameSample,]

outTab=data.frame()
for(i in levels(factor(exp[,"CancerType"]))){
    exp1=exp[(exp[,"CancerType"]==i),]
    TME1=TME[(TME[,"CancerType"]==i),]
    y=as.numeric(exp1[,1])
    outVector=data.frame(i,gene)
	for(j in colnames(TME1)[1:22]){
		x=as.numeric(TME1[,j])
		if(sd(x)>0.01){
			df1=as.data.frame(cbind(x,y))
			corT=cor.test(x,y,method="spearman")
			cor=corT$estimate
			pValue=corT$p.value
			outVector=cbind(outVector,pValue)
			outVector2=
			p1=ggplot(df1, aes(x, y)) + 
				xlab(j)+ylab(gene)+
				ggtitle(paste0("Cancer: ",i))+theme(title=element_text(size=10))+
			    geom_point()+ geom_smooth(method="lm") + theme_bw()+
			    stat_cor(method = 'spearman', aes(x =x, y =y))
		    p2=ggMarginal(p1, type = "density", xparams = list(fill = "#ffeaa7"),yparams = list(fill = "#74b9ff"))
			if(pValue<pFilter){
				pdf(file=paste0("estimateCor.",i,"_",j,".pdf"),width=5,height=5)
				print(p2)
				dev.off()
			}
		}
		else{
			outVector=cbind(outVector,pValue=1)
		}
	}
	outTab=rbind(outTab,outVector)
}
colNames=c("CancerType","Gene",colnames(TME)[1:22])
colnames(outTab)=colNames
write.table(outTab,file="CIBERSORTcor.result.txt",sep="\t",row.names=F,quote=F)

library(ggplot2)
library(ggpubr)
library(patchwork)
library(showtext)
mRNA_exprSet<-read.table("singleGeneExp.txt",header = T,sep = "\t")
cibersort <- read.table("TCGA.Kallisto.fullIDs.cibersort.relative.tsv", header = T)
cibersort$SampleID <- substring(cibersort$SampleID,1,15)
cibersort$SampleID <- gsub("\\.","-",cibersort$SampleID)
index<-duplicated(cibersort$SampleID)
cibersort<-cibersort[!index,]
cibersort <- merge(cibersort,
                   mRNA_exprSet,
                  by.x = "SampleID",
                  by.y = "ID")


gene <- "PPI"
 res <- data.frame(type=NULL,
                  gene=NULL,
                   immune_cells=NULL,
                   cor=NULL,
                  p.value=NULL)

 for(i in levels(factor(cibersort[,"CancerType.x"]))){
     data2 <- cibersort[(cibersort[,"CancerType.x"]==i),]
    y <- as.numeric(data2[,gene])
     colnames <- colnames(cibersort[,3:24])
     dd2 <- do.call(rbind,lapply(colnames, function(x){
        dd <- cor.test(as.numeric(data2[,x]),y,method = "spearman")
        data.frame(type = i,
                  gene = gene,
                    immune_cells = x,
                   cor = dd$estimate,
                   p.value = dd$p.value )
     }))
     res <- rbind(res,dd2)
}

 res$pvalue <- ifelse(res$p.value >= 0.05,"p鈮?0.05","p<0.05")
write.csv(res, "output_res.Cibersort.csv")

ggplot(res, aes(immune_cells,
               type,
               shape = pvalue,
                color = cor)) +  
   geom_point(size = 3) + 
     scale_shape_manual(values = c(15,7)) + 
    scale_color_gradient2(limits = c(-1, 1),
                           low = "#2b8cbe",
                           mid = "white",
                          high = "#e41a1c") + 
     theme_bw() + 
    theme(axis.title.y= element_blank(),
          axis.title.x = element_blank(),
           axis.text.x = element_text(angle = 90,
                                     hjust = 1,
                                    vjust = 0,
                                     ))
ggsave("Cibersort.pdf", width = 5, height = 7)

library(impute)
library(limma)
library(ggplot2)
library(ggpubr)
Gene="PPI"
drugFile="drug.txt"       
expFile="gene exp input.txt"    
geneFile="gene.txt"        
corPlotNum=16            

rt=read.table(drugFile,sep="\t",header=T,check.names=F)
rt=as.matrix(rt)
rownames(rt)=rt[,1]
drug=rt[,2:ncol(rt)]
dimnames=list(rownames(drug),colnames(drug))
data=matrix(as.numeric(as.matrix(drug)),nrow=nrow(drug),dimnames=dimnames)

mat=impute.knn(data)
drug=mat$data
drug=avereps(drug)

rt=read.table(expFile,sep="\t",header=T,check.names=F)
rt=as.matrix(rt)
rownames(rt)=rt[,1]
exp=rt[,2:ncol(rt)]
dimnames=list(rownames(exp),colnames(exp))
data=matrix(as.numeric(as.matrix(exp)),nrow=nrow(exp),dimnames=dimnames)
exp=avereps(data)

gene=read.table(geneFile,sep="\t",header=F,check.names=F)
genelist=as.vector(gene[,1])
genelist=gsub(" ","",genelist)
genelist=intersect(genelist,row.names(exp))
exp=exp[genelist,]

outTab=data.frame()
	x=as.numeric(exp[Gene,])
	for(Drug in row.names(drug)){
		y=as.numeric(drug[Drug,])
		corT=cor.test(x,y,method="pearson")
		cor=corT$estimate
		pvalue=corT$p.value
		if(pvalue<0.05){
			outVector=cbind(Gene,Drug,cor,pvalue)
			outTab=rbind(outTab,outVector)
		}
	}
}

outTab=outTab[order(as.numeric(as.vector(outTab$pvalue))),]
write.table(outTab,file="drugCor.txt",sep="\t",row.names=F,quote=F)

plotList=list()
if(nrow(outTab)<corPlotNum){
	corPlotNum=nrow(outTab)
}
for(i in 1:corPlotNum){
	Drug=outTab[i,2]
	x=as.numeric(exp[Gene,])
	y=as.numeric(drug[Drug,])
	cor=sprintf("%.03f",as.numeric(as.character(outTab[i,3])))
	pvalue=0
	if(as.numeric(as.character(outTab$pvalue))<0.001){
		pvalue="p<0.001"
	}else{
		pvalue=paste0("p=",sprintf("%.03f",as.numeric(outTab[i,4])))
	}
	df1=as.data.frame(cbind(x,y))
	p1=ggplot(data = df1, aes(x = x, y = y))+
		geom_point(size=1)+
		stat_smooth(method="lm",se=FALSE, formula=y~x)+
		labs(x="",y="",title = paste0(Gene,", ",Drug),subtitle = paste0("Cor=",cor,", ",pvalue))+
		theme(axis.ticks = element_blank(), axis.text.y = element_blank(),axis.text.x = element_blank())+
		theme_bw()
	plotList[[i]]=p1
}

nrow=ceiling(sqrt(corPlotNum))
ncol=ceiling(corPlotNum/nrow)
pdf(file="drugCor.pdf", width = 13,height =9)
ggarrange(plotlist=plotList,nrow=nrow,ncol=ncol)
dev.off()


library(ggplot2)
library(ggpubr)
library(patchwork)
library(showtext)

mRNA_exprSet<-read.table("exp.txt",header = T,sep = "\t")
cibersort <- read.table("TCGA.Kallisto.fullIDs.cibersort.relative.tsv", header = T)
cibersort$SampleID <- substring(cibersort$SampleID,1,15)
cibersort$SampleID <- gsub("\\.","-",cibersort$SampleID)
 
cibersort <- merge(cibersort,
                   mRNA_exprSet,
                  by.x = "SampleID",
                  by.y = "ID")
gene <- "PPI"
 res <- data.frame(type=NULL,
                  gene=NULL,
                   immune_cells=NULL,
                   cor=NULL,
                  p.value=NULL)

 for(i in levels(factor(cibersort[,"type"]))){
     data2 <- cibersort[(cibersort[,"type"]==i),]
    y <- as.numeric(data2[,gene])
     colnames <- colnames(cibersort[,3:24])
     dd2 <- do.call(rbind,lapply(colnames, function(x){
        dd <- cor.test(as.numeric(data2[,x]),y,type = "spearman")
        data.frame(type = i,
                  gene = gene,
                    immune_cells = x,
                   cor = dd$estimate,
                   p.value = dd$p.value )
     }))
     res <- rbind(res,dd2)
}

 res$pvalue <- ifelse(res$p.value >= 0.05,"p鈮?0.05","p<0.05")
write.csv(res, "output_res.Cibersort.csv")

ggplot(res, aes(immune_cells,
               type,
               shape = pvalue,
                color = cor)) +  
   geom_point(size = 3) + 
     scale_shape_manual(values = c(15,7)) + 
    scale_color_gradient2(limits = c(-1, 1),
                           low = "#2b8cbe",
                           mid = "white",
                          high = "#e41a1c") + 
     theme_bw() + 
    theme(axis.title.y= element_blank(),
          axis.title.x = element_blank(),
           axis.text.x = element_text(angle = 90,
                                     hjust = 1,
                                    vjust = 0,
                                     ))
ggsave("Cibersort.pdf", width = 5, height = 7)

memory.limit(200000)
library(limma)
library(ggplot2)
library(data.table)
library(ggpubr)
library(GSVA)
source("twoclasslimma.R")
Sys.setenv(LANGUAGE = "en") 
options(stringsAsFactors = FALSE) 
library(clusterProfiler)
 samAnno <- read.table("easy_input_sample_annotation.txt", sep = "\t",header = T, check.names = F)
panexpr <- fread("tcga_RSEM_gene_tpm",sep = "\t",header = T,check.names = F,stringsAsFactors = F)
annopb <- read.delim("gencode.v23.annotation.gene.probemap",row.names = 1,check.names = F,stringsAsFactors = F,header = T,sep = "\t")

panexpr <- as.data.frame(panexpr)
rownames(panexpr) <- panexpr$sample; panexpr <- panexpr[,-1]
comgene <- intersect(rownames(annopb), rownames(panexpr))
panexpr <- panexpr[comgene,]; annopb <- annopb[comgene,]
panexpr$genename <- annopb$gene; panexpr <- panexpr[!duplicated(panexpr$genename),]
rownames(panexpr) <- panexpr$genename; panexpr <- panexpr[,-ncol(panexpr)]
expr<-panexpr
expr[expr < 0] <- 0
colnames(expr) <- substr(colnames(expr),1,15) 
gc()
es <- read.table("output_ssgsea enrichment score of interested gene list in pancancer.txt", sep = "\t",row.names = 1,check.names = F,stringsAsFactors = F,header = T)

msigdb.hallmark <- read.gmt("Hypoxia.gmt") 

pct <- 0.3 

gseaTab <- NULL

tumors <- c("ACC","BLCA","BRCA","CESC","CHOL","COAD","DLBC",
            "ESCA","GBM","HNSC","KICH","KIRC",
            "KIRP","LAML","LGG","LIHC","LUAD","LUSC","MESO","OV","PAAD","PCPG",
            "PRAD","READ","SARC","SKCM","STAD","TGCT","THCA","THYM","UCEC","UCS","UVM")
for (i in tumors) {
     message("--",i,"...")
    sam <- samAnno[which(samAnno$`cancer type` == i),"simple_barcode"]
     comsam <- intersect(colnames(es), sam)
    
    tumsam <- comsam[substr(comsam,14,14) == "0"] 
     es_subset <- as.data.frame(t(es[,tumsam]))
     es_subset <- es_subset[order(es_subset$genelist,decreasing = T),,drop = F] 
     
     high.es <- rownames(es_subset[1:(nrow(es_subset) * pct),,drop = F]) 
     low.es <- rownames(es_subset[nrow(es_subset):(nrow(es_subset) - nrow(es_subset) * pct + 1),,drop = F]) 

    subt <- data.frame(condition = rep(c("high","low"),c(length(high.es),length(low.es))),
                        row.names = c(high.es, low.es),
                        stringsAsFactors = F)
     gset <- log2(na.omit(expr[,rownames(subt)]) + 1)
    twoclasslimma(subtype  = subt, 
                   featmat  = gset, 
                  treatVar = "high",
                  ctrlVar  = "low", 
                   prefix   = paste0("TCGA_enrichment_score_",i), 
                   overwt   = T, 
                   sort.p   = F, 
                   verbose  = TRUE, 
                  res.path = ".") 
     
    res <- read.table(paste0("TCGA_enrichment_score_",i,"_limma_test_result.high_vs_low.txt"),sep = "\t",row.names = 1,check.names = F,stringsAsFactors = F,header = T)
     
     res <- res[order(res$log2fc, decreasing = T),]
     glist <- res$log2fc; names(glist) <- rownames(res)

     set.seed(20211114)
    gsea <- GSEA(geneList = glist,
                  pvalueCutoff = 1, 
                  seed = TRUE,
                 TERM2GENE = msigdb.hallmark)
     gc()
     gsea.df <- as.data.frame(gsea) 
    write.table(gsea.df,file = "output_gsea between high and low group of enrichment score in pancancer.txt",sep = "\t",row.names = T,col.names = NA,quote = F)
     
     gseaTab <- rbind.data.frame(gseaTab,
                                 data.frame(term = gsea.df$ID,
                                            NES = gsea.df$NES,
                                          FDR = gsea.df$p.adjust,
                                          tumor = i,
                                            stringsAsFactors = F),
                                 stringsAsFactors = F)
 }
write.table(gseaTab, "output_TCGA_pancan_gsea_regarding_es_group.txt",sep = "\t",row.names = F,col.names = T,quote = F)
darkblue <- "#303B7F"
darkred <- "#D51113"
yellow <- "#EECA1F"

tmp <- gseaTab
tmp$term <- gsub("HALLMARK_","",tmp$term)
my_palette <- colorRampPalette(c(darkblue,yellow,darkred), alpha=TRUE)(n=128)
ggplot(tmp, aes(x=tumor,y=term)) +
     geom_point(aes(size=-log10(FDR),color=NES)) +
     scale_color_gradientn('NES', 
                           colors=my_palette) + 
     theme_bw() +
     theme(panel.grid.minor = element_blank(), 
          panel.grid.major = element_blank(),
          axis.text.x = element_text(angle = 45, size = 12, hjust = 0.3, vjust = 0.5, color = "black"),
           axis.text.y = element_text(size = 10, color = "black"),
           axis.title = element_blank(),
           panel.border = element_rect(size = 0.7, linetype = "solid", colour = "black"),
           legend.position = "bottom",
          plot.margin = unit(c(1,1,1,1), "lines"))
ggsave("GSEA regarding enrichment score group in pancancer.pdf", width = 15,height = 10)
