# Supplementary material for: Immune-associated molecular classification and prognosis signature of sepsis
Source: PLoS One. 2025 Jun 12;20(6):e0326083. doi: 10.1371/journal.pone.0326083 (PMC12161593; doi:10.1371/journal.pone.0326083)
Supplement: S4 Table — (XLS) [file pone.0326083.s004.xls]

## Sheet: Geneappend3
Supplement material 4 The lists of immune-related genes
Symbol	ID	Name
AZGP1	563	alpha-2-glycoprotein 1, zinc-binding
B2M	567	beta-2-microglobulin
CALR	811	calreticulin
CANX	821	calnexin
CD1A	909	CD1a molecule
CD1B	910	CD1b molecule
CD1C	911	CD1c molecule
CD1D	912	CD1d molecule
CD1E	913	CD1e molecule
CD4	920	CD4 molecule
CD8A	925	CD8a molecule
CD8B	926	CD8b molecule
CD74	972	CD74 molecule, major histocompatibility complex, class II invariant chain
CREB1	1385	cAMP responsive element binding protein 1
CTSB	1508	cathepsin B
CTSE	1510	cathepsin E
CTSL1	1514	cathepsin L1
CTSS	1520	cathepsin S
FCER1G	2207	Fc fragment of IgE, high affinity I, receptor for; gamma polypeptide
FCGRT	2217	Fc fragment of IgG, receptor, transporter, alpha
PDIA3	2923	protein disulfide isomerase family A, member 3
HFE	3077	hemochromatosis
HLA-A	3105	major histocompatibility complex, class I, A
HLA-B	3106	major histocompatibility complex, class I, B
HLA-C	3107	major histocompatibility complex, class I, C
HLA-DMA	3108	major histocompatibility complex, class II, DM alpha
HLA-DMB	3109	major histocompatibility complex, class II, DM beta
HLA-DOA	3111	major histocompatibility complex, class II, DO alpha
HLA-DOB	3112	major histocompatibility complex, class II, DO beta
HLA-DPA1	3113	major histocompatibility complex, class II, DP alpha 1
HLA-DPB1	3115	major histocompatibility complex, class II, DP beta 1
HLA-DQA1	3117	major histocompatibility complex, class II, DQ alpha 1
HLA-DQA2	3118	major histocompatibility complex, class II, DQ alpha 2
HLA-DQB1	3119	major histocompatibility complex, class II, DQ beta 1
HLA-DRA	3122	major histocompatibility complex, class II, DR alpha
HLA-DRB1	3123	major histocompatibility complex, class II, DR beta 1
HLA-DRB3	3125	major histocompatibility complex, class II, DR beta 3
HLA-DRB4	3126	major histocompatibility complex, class II, DR beta 4
HLA-DRB5	3127	major histocompatibility complex, class II, DR beta 5
HLA-E	3133	major histocompatibility complex, class I, E
HLA-F	3134	major histocompatibility complex, class I, F
HLA-G	3135	major histocompatibility complex, class I, G
HLA-H	3136	major histocompatibility complex, class I, H (pseudogene)
MR1	3140	major histocompatibility complex, class I-related
HSPA1A	3303	heat shock 70kDa protein 1A
HSPA1B	3304	heat shock 70kDa protein 1B
HSPA1L	3305	heat shock 70kDa protein 1-like
HSPA2	3306	heat shock 70kDa protein 2
HSPA4	3308	heat shock 70kDa protein 4
HSPA5	3309	heat shock 70kDa protein 5 (glucose-regulated protein, 78kDa)
HSPA6	3310	heat shock 70kDa protein 6 (HSP70B')
HSPA8	3312	heat shock 70kDa protein 8
HSP90AA1	3320	heat shock protein 90kDa alpha (cytosolic), class A member 1
HSP90AB1	3326	heat shock protein 90kDa alpha (cytosolic), class B member 1
ICAM1	3383	intercellular adhesion molecule 1
IFNA1	3439	interferon, alpha 1
IFNA2	3440	interferon, alpha 2
IFNA4	3441	interferon, alpha 4
IFNA5	3442	interferon, alpha 5
IFNA6	3443	interferon, alpha 6
IFNA7	3444	interferon, alpha 7
IFNA8	3445	interferon, alpha 8
IFNA10	3446	interferon, alpha 10
IFNA13	3447	interferon, alpha 13
IFNA14	3448	interferon, alpha 14
IFNA16	3449	interferon, alpha 16
IFNA17	3451	interferon, alpha 17
IFNA21	3452	interferon, alpha 21
IFNG	3458	interferon, gamma
KIR2DL1	3802	killer cell immunoglobulin-like receptor, two domains, long cytoplasmic tail, 1
KIR2DL2	3803	killer cell immunoglobulin-like receptor, two domains, long cytoplasmic tail, 2
KIR2DL3	3804	killer cell immunoglobulin-like receptor, two domains, long cytoplasmic tail, 3
KIR2DL4	3805	killer cell immunoglobulin-like receptor, two domains, long cytoplasmic tail, 4
KIR2DS1	3806	killer cell immunoglobulin-like receptor, two domains, short cytoplasmic tail, 1
KIR2DS3	3808	killer cell immunoglobulin-like receptor, two domains, short cytoplasmic tail, 3
KIR2DS4	3809	killer cell immunoglobulin-like receptor, two domains, short cytoplasmic tail, 4
KIR2DS5	3810	killer cell immunoglobulin-like receptor, two domains, short cytoplasmic tail, 5
KIR3DL1	3811	killer cell immunoglobulin-like receptor, three domains, long cytoplasmic tail, 1
KIR3DL2	3812	killer cell immunoglobulin-like receptor, three domains, long cytoplasmic tail, 2
KLRC1	3821	killer cell lectin-like receptor subfamily C, member 1
KLRC2	3822	killer cell lectin-like receptor subfamily C, member 2
KLRC3	3823	killer cell lectin-like receptor subfamily C, member 3
KLRD1	3824	killer cell lectin-like receptor subfamily D, member 1
LTA	4049	lymphotoxin alpha (TNF superfamily, member 1)
CIITA	4261	class II, major histocompatibility complex, transactivator
MICA	4276	MHC class I polypeptide-related sequence A
MICB	4277	MHC class I polypeptide-related sequence B
NFYA	4800	nuclear transcription factor Y, alpha
NFYB	4801	nuclear transcription factor Y, beta
NFYC	4802	nuclear transcription factor Y, gamma
LGMN	5641	legumain
PSMB8	5696	proteasome (prosome, macropain) subunit, beta type, 8 (large multifunctional peptidase 7)
PSMC1	5700	proteasome (prosome, macropain) 26S subunit, ATPase, 1
PSMC2	5701	proteasome (prosome, macropain) 26S subunit, ATPase, 2
PSMC3	5702	proteasome (prosome, macropain) 26S subunit, ATPase, 3
PSMC4	5704	proteasome (prosome, macropain) 26S subunit, ATPase, 4
PSMC5	5705	proteasome (prosome, macropain) 26S subunit, ATPase, 5
PSMC6	5706	proteasome (prosome, macropain) 26S subunit, ATPase, 6
PSMD1	5707	proteasome (prosome, macropain) 26S subunit, non-ATPase, 1
PSMD2	5708	proteasome (prosome, macropain) 26S subunit, non-ATPase, 2
PSMD3	5709	proteasome (prosome, macropain) 26S subunit, non-ATPase, 3
PSMD4	5710	proteasome (prosome, macropain) 26S subunit, non-ATPase, 4
PSMD5	5711	proteasome (prosome, macropain) 26S subunit, non-ATPase, 5
PSMD7	5713	proteasome (prosome, macropain) 26S subunit, non-ATPase, 7
PSMD8	5714	proteasome (prosome, macropain) 26S subunit, non-ATPase, 8
PSMD10	5716	proteasome (prosome, macropain) 26S subunit, non-ATPase, 10
PSMD11	5717	proteasome (prosome, macropain) 26S subunit, non-ATPase, 11
PSMD13	5719	proteasome (prosome, macropain) 26S subunit, non-ATPase, 13
PSME1	5720	proteasome (prosome, macropain) activator subunit 1 (PA28 alpha)
PSME1	5720	proteasome (prosome, macropain) activator subunit 1 (PA28 alpha)
PSME2	5721	proteasome (prosome, macropain) activator subunit 2 (PA28 beta)
PSME2	5721	proteasome (prosome, macropain) activator subunit 2 (PA28 beta)
RELB	5971	v-rel reticuloendotheliosis viral oncogene homolog B
RFX5	5993	regulatory factor X, 5 (influences HLA class II expression)
RFXAP	5994	regulatory factor X-associated protein
SLC10A2	6555	solute carrier family 10 (sodium/bile acid cotransporter family), member 2
TAP1	6890	transporter 1, ATP-binding cassette, sub-family B (MDR/TAP)
TAP2	6891	transporter 2, ATP-binding cassette, sub-family B (MDR/TAP)
TAPBP	6892	TAP binding protein (tapasin)
THBS1	7057	thrombospondin 1
SHFM1	7979	split hand/foot malformation (ectrodactyly) type 1
KLRC4	8302	killer cell lectin-like receptor subfamily C, member 4
AP3B1	8546	adaptor-related protein complex 3, beta 1 subunit
RFXANK	8625	regulatory factor X-associated ankyrin-containing protein
PSMD6	9861	proteasome (prosome, macropain) 26S subunit, non-ATPase, 6
PSME3	10197	proteasome (prosome, macropain) activator subunit 3 (PA28 gamma; Ki)
PSMD14	10213	proteasome (prosome, macropain) 26S subunit, non-ATPase, 14
CLEC4M	10332	C-type lectin domain family 4, member M
IFI30	10437	interferon, gamma-inducible protein 30
PROCR	10544	protein C receptor, endothelial (EPCR)
ADRM1	11047	adhesion regulating molecule 1
KIAA0368	23392	KIAA0368
TRPC4AP	26133	transient receptor potential cation channel, subfamily C, member 4 associated protein
CD209	30835	CD209 molecule
UBXN1	51035	UBX domain protein 1
ERAP1	51752	endoplasmic reticulum aminopeptidase 1
TAPBPL	55080	TAP binding protein-like
KIR2DL5A	57292	killer cell immunoglobulin-like receptor, two domains, long cytoplasmic tail, 5A
ERAP2	64167	endoplasmic reticulum aminopeptidase 2
ULBP3	79465	UL16 binding protein 3
ULBP2	80328	UL16 binding protein 2
ULBP1	80329	UL16 binding protein 1
KIR3DL3	115653	killer cell immunoglobulin-like receptor, three domains, long cytoplasmic tail, 3
RAET1E	135250	retinoic acid early transcript 1E
RAET1L	154064	retinoic acid early transcript 1L
UBR1	197131	ubiquitin protein ligase E3 component n-recognin 1
RAET1G	353091	retinoic acid early transcript 1G
PDIA2	64714	protein disulfide isomerase family A, member 2
HAMP	57817	hepcidin antimicrobial peptide
PI3	5266	peptidase inhibitor 3, skin-derived
CAMP	820	cathelicidin antimicrobial peptide
DEFB4	1673	defensin, beta 4
PPBP	5473	pro-platelet basic protein (chemokine (C-X-C motif) ligand 7)
REG3G	130120	regenerating islet-derived 3 gamma
CXCL14	9547	chemokine (C-X-C motif) ligand 14
CXCL16	58191	chemokine (C-X-C motif) ligand 16
SLPI	6590	secretory leukocyte peptidase inhibitor
IL8	3576	interleukin 8
CXCL10	3627	chemokine (C-X-C motif) ligand 10
CXCL9	4283	chemokine (C-X-C motif) ligand 9
CXCL5	6374	chemokine (C-X-C motif) ligand 5
CXCL11	6373	chemokine (C-X-C motif) ligand 11
CXCL6	6372	chemokine (C-X-C motif) ligand 6 (granulocyte chemotactic protein 2)
CXCL1	2919	chemokine (C-X-C motif) ligand 1 (melanoma growth stimulating activity, alpha)
CXCL12	6387	chemokine (C-X-C motif) ligand 12 (stromal cell-derived factor 1)
CXCL13	10563	chemokine (C-X-C motif) ligand 13
CXCL2	2920	chemokine (C-X-C motif) ligand 2
PF4	5196	platelet factor 4
XCL1	6375	chemokine (C motif) ligand 1
CXCL3	2921	chemokine (C-X-C motif) ligand 3
DEFB103A	55894	defensin, beta 103A
CCL13	6357	chemokine (C-C motif) ligand 13
CCL1	6346	chemokine (C-C motif) ligand 1
DEFB1	1672	defensin, beta 1
CCL8	6355	chemokine (C-C motif) ligand 8
ELANE	1991	elastase, neutrophil expressed
DEFB103B	414325	defensin, beta 103B
DEFA3	1668	defensin, alpha 3, neutrophil-specific
DEFA1	1667	defensin, alpha 1
TMSB10	9168	thymosin beta 10
DEFA6	1671	defensin, alpha 6, Paneth cell-specific
DEFA5	1670	defensin, alpha 5, Paneth cell-specific
DEFA4	1669	defensin, alpha 4, corticostatin
LCN2	3934	lipocalin 2
LCN1	3933	lipocalin 1 (tear prealbumin)
COLEC10	10584	collectin sub-family member 10 (C-type lectin)
BPI	671	bactericidal/permeability-increasing protein
S100A9	6280	S100 calcium binding protein A9
S100A8	6279	S100 calcium binding protein A8
DCD	117159	dermcidin
LCN6	158062	lipocalin 6
S100A12	6283	S100 calcium binding protein A12
HTN3	3347	histatin 3
LCN8	138307	lipocalin 8
LOC728358	728358	defensin, alpha 1
CCR10	2826	chemokine (C-C motif) receptor 10
CELA1	1990	chymotrypsin-like elastase family, member 1
DEFB106A	245909	defensin, beta 106A
PENK	5179	proenkephalin
BPIL2	254240	bactericidal/permeability-increasing protein-like 2
MMP12	4321	matrix metallopeptidase 12 (macrophage elastase)
BPIL3	128859	bactericidal/permeability-increasing protein-like 3
LEAP2	116842	liver expressed antimicrobial peptide 2
SFTPD	6441	surfactant protein D
LCN9	392399	lipocalin 9
BPIL1	80341	bactericidal/permeability-increasing protein-like 1
PTGDS	5730	prostaglandin D2 synthase 21kDa (brain)
TMSB4X	7114	thymosin beta 4, X-linked
PGLYRP1	8993	peptidoglycan recognition protein 1
ZC3HAV1	56829	zinc finger CCCH-type, antiviral 1
TMSB15A	11013	thymosin beta 15a
S100B	6285	S100 calcium binding protein B
S100A13	6284	S100 calcium binding protein A13
S100A6	6277	S100 calcium binding protein A6
DEFB119	245932	defensin, beta 119
DEFB107A	245910	defensin, beta 107A
DEFB105A	245908	defensin, beta 105A
SERPIND1	3053	serpin peptidase inhibitor, clade D (heparin cofactor), member 1
DEFB129	140881	defensin, beta 129
DEFB127	140850	defensin, beta 127
S100P	6286	S100 calcium binding protein P
S100A7	6278	S100 calcium binding protein A7
DEFB104A	140596	defensin, beta 104A
DEFB126	81623	defensin, beta 126
DEFB106B	503841	defensin, beta 106B
DEFB104B	503618	defensin, beta 104B
DEFB107B	503614	defensin, beta 107B
PGLYRP3	114771	peptidoglycan recognition protein 3
PGLYRP2	114770	peptidoglycan recognition protein 2
S100A10	6281	S100 calcium binding protein A10
S100A2	6273	S100 calcium binding protein A2
DEFB125	245938	defensin, beta 125
DEFB123	245936	defensin, beta 123
DEFB105B	504180	defensin, beta 105B
DEFB132	400830	defensin, beta 132
C20orf185	359710	chromosome 20 open reading frame 185
LCN12	286256	lipocalin 12
PGLYRP4	57115	peptidoglycan recognition protein 4
S100A11	6282	S100 calcium binding protein A11
S100A5	6276	S100 calcium binding protein A5
S100A3	6274	S100 calcium binding protein A3
S100A1	6271	S100 calcium binding protein A1
DEFB128	245939	defensin, beta 128
DEFB108B	245911	defensin, beta 108B
HTN1	3346	histatin 1
LMBR1L	55716	limb region 1 homolog (mouse)-like
S100A7A	338324	S100 calcium binding protein A7A
DEFB118	117285	defensin, beta 118
COLEC12	81035	collectin sub-family member 12
TMSB4Y	9087	thymosin beta 4, Y-linked
DEFB131	644414	defensin, beta 131
DEFB134	613211	defensin, beta 134
DEFB130	245940	defensin, beta 130
DEFB124	245937	defensin, beta 124
DEFB121	245934	defensin, beta 121
DEFB116	245930	defensin, beta 116
DEFB115	245929	defensin, beta 115
DEFB114	245928	defensin, beta 114
DEFB113	245927	defensin, beta 113
DEFB112	245915	defensin, beta 112
DEFB110	245913	defensin, beta 110
TMSB15B	286527	thymosin beta 15B
DEFB133	403339	defensin, beta 133
S100Z	170591	S100 calcium binding protein Z
MAVS	57506	mitochondrial antiviral signaling protein
TMSL3	7117	thymosin-like 3
S100A14	57402	S100 calcium binding protein A14
LCN10	414332	lipocalin 10
S100A16	140576	S100 calcium binding protein A16
DEFB137	613210	beta-defensin 137
DEFB136	613209	beta-defensin 136
DEFB117	245931	defensin, beta 117
DEFB111	245914	defensin, beta 111
ZC3HAV1L	92092	zinc finger CCCH-type, antiviral 1-like
S100A7L2	645922	S100 calcium binding protein A7-like 2
LOC731414	731414	similar to S100 calcium-binding protein A10
LOC730963	730963	similar to Neutrophil defensin 4 precursor (HNP-4) (HP-4) (Defensin, alpha 4)
COLEC2	50639	collectin sub-family member 2
DEFB4P	728454	defensin, beta 4, pseudogene
C20orf186	149954	chromosome 20 open reading frame 186
IFNAR1	3454	interferon (alpha, beta and omega) receptor 1
AZU1	566	azurocidin 1
LOC729523	729523	similar to beta-defensin 130
LOC100130154	100130154	similar to thymosin, beta 10
LOC100134379	100134379	similar to bactericidal/permeability-increasing protein
LOC100134289	100134289	similar to bactericidal permeability increasing protein (BPI)
LOC100129216	100129216	similar to beta-defensin 131
DEFA1A3	613253	defensin, alpha 1 and alpha 3, variable copy number locus
LOC100131433	100131433	similar to thymosin, beta 10
LCN1L1	286310	lipocalin 1-like 1
S100G	795	S100 calcium binding protein G
LOC648637	648637	similar to Neutrophil defensin 4 precursor (HNP-4) (HP-4) (Defensin, alpha 4)
LOC100130969	100130969	similar to lipocalin-like protein
LOC100133267	100133267	similar to beta-defensin 130
LOC100133128	100133128	Beta-defensin 108B-like
LOC100128174	100128174	similar to beta-defensin 131
TCHHL1	126637	trichohyalin-like 1
TINAGL1	64129	tubulointerstitial nephritis antigen-like 1
IFNGR1	3459	interferon gamma receptor 1
SLC22A17	51310	solute carrier family 22, member 17
WFIKKN1	117166	WAP, follistatin/kazal, immunoglobulin, kunitz and netrin domain containing 1
WFDC2	10406	WAP four-disulfide core domain 2
IL6	3569	interleukin 6 (interferon, beta 2)
UMODL1	89766	uromodulin-like 1
TGFB1	7040	transforming growth factor, beta 1
PF4V1	5197	platelet factor 4 variant 1
MMP9	4318	matrix metallopeptidase 9 (gelatinase B, 92kDa gelatinase, 92kDa type IV collagenase)
KAL1	3730	Kallmann syndrome 1 sequence
TLR4	7099	toll-like receptor 4
IFNG	3458	interferon, gamma
SPAG11B	10407	sperm associated antigen 11B
A2M	2	alpha-2-macroglobulin
CTSL1	1514	cathepsin L1
NFKB1	4790	nuclear factor of kappa light polypeptide gene enhancer in B-cells 1
APOBEC3G	60489	apolipoprotein B mRNA editing enzyme, catalytic polypeptide-like 3G
FABP6	2172	fatty acid binding protein 6, ileal
NOD2	64127	nucleotide-binding oligomerization domain containing 2
MBL2	4153	mannose-binding lectin (protein C) 2, soluble (opsonic defect)
SFTPA1B	6435	surfactant protein A1B
RBP1	5947	retinol binding protein 1, cellular
TLR2	7097	toll-like receptor 2
SLC40A1	30061	solute carrier family 40 (iron-regulated transporter), member 1
PLAU	5328	plasminogen activator, urokinase
IL1B	3553	interleukin 1, beta
PAEP	5047	progestagen-associated endometrial protein
HFE2	148738	hemochromatosis type 2 (juvenile)
MUC5AC	4586	mucin 5AC, oligomeric mucus/gel-forming
CTSS	1520	cathepsin S
OBP2A	29991	odorant binding protein 2A
PLTP	5360	phospholipid transfer protein
MX1	4599	myxovirus (influenza virus) resistance 1, interferon-inducible protein p78 (mouse)
DDX58	23586	DEAD (Asp-Glu-Ala-Asp) box polypeptide 58
IL29	282618	interleukin 29 (interferon, lambda 1)
IRF3	3661	interferon regulatory factor 3
SFTPA2	729238	surfactant protein A2
SFTPA2B	6436	surfactant protein A2B
LPA	4018	lipoprotein, Lp(a)
LBP	3929	lipopolysaccharide binding protein
RBP4	5950	retinol binding protein 4, plasma
SFTPA1	653509	surfactant protein A1
NOX4	50507	NADPH oxidase 4
LTF	4057	lactotransferrin
IFNB1	3456	interferon, beta 1, fibroblast
RBP5	83758	retinol binding protein 5, cellular
FABP7	2173	fatty acid binding protein 7, brain
FABP5	2171	fatty acid binding protein 5 (psoriasis-associated)
FABP3	2170	fatty acid binding protein 3, muscle and heart (mammary-derived growth inhibitor)
FABP2	2169	fatty acid binding protein 2, intestinal
FABP4	2167	fatty acid binding protein 4, adipocyte
R3HDML	140902	R3H domain containing-like
C20orf71	128861	chromosome 20 open reading frame 71
C20orf114	92747	chromosome 20 open reading frame 114
OASL	8638	2'-5'-oligoadenylate synthetase-like
CRABP2	1382	cellular retinoic acid binding protein 2
CRABP1	1381	cellular retinoic acid binding protein 1
RBP7	116362	retinol binding protein 7, cellular
DUOX1	53905	dual oxidase 1
OBP2B	29989	odorant binding protein 2B
RBP2	5948	retinol binding protein 2, cellular
LCN15	389812	lipocalin 15
CETP	1071	cholesteryl ester transfer protein, plasma
FABP12	646486	fatty acid binding protein 12
FABP9	646480	fatty acid binding protein 9, testis
PLUNC	51297	palate, lung and nasal epithelium associated
LCNL1	401562	lipocalin-like 1
C8G	733	complement component 8, gamma polypeptide
SPAG11A	653423	sperm associated antigen 11A
PI15	51050	peptidase inhibitor 15
NOX1	27035	NADPH oxidase 1
PMP2	5375	peripheral myelin protein 2
APOD	347	apolipoprotein D
ORM2	5005	orosomucoid 2
ORM1	5004	orosomucoid 1
TNF	7124	tumor necrosis factor (TNF superfamily, member 2)
CTSG	1511	cathepsin G
PRTN3	5657	proteinase 3
MAPK1	5594	mitogen-activated protein kinase 1
PML	5371	promyelocytic leukemia
AEN	64782	apoptosis enhancing nuclease
CYBB	1536	cytochrome b-245, beta polypeptide
C20orf70	140683	chromosome 20 open reading frame 70
ISG20	3669	interferon stimulated exonuclease gene 20kDa
BCL3	602	B-cell CLL/lymphoma 3
ISG20L2	81875	interferon stimulated exonuclease gene 20kDa-like 2
NOX5	79400	NADPH oxidase, EF-hand calcium binding domain 5
NOX3	50508	NADPH oxidase 3
DUOX2	50506	dual oxidase 2
TLR3	7098	toll-like receptor 3
TFRC	7037	transferrin receptor (p90, CD71)
IFIH1	64135	interferon induced with helicase C domain 1
LRP1	4035	low density lipoprotein-related protein 1 (alpha-2-macroglobulin receptor)
TRIM5	85363	tripartite motif-containing 5
IDO1	3620	indoleamine 2,3-dioxygenase 1
GDF15	9518	growth differentiation factor 15
NEDD4	4734	neural precursor cell expressed, developmentally down-regulated 4
ADIPOQ	9370	adiponectin, C1Q and collagen domain containing
STAT3	6774	signal transducer and activator of transcription 3 (acute-phase response factor)
STAT1	6772	signal transducer and activator of transcription 1, 91kDa
IL28A	282616	interleukin 28A (interferon, lambda 2)
SOCS3	9021	suppressor of cytokine signaling 3
SEMG1	6406	semenogelin I
TNFSF10	8743	tumor necrosis factor (ligand) superfamily, member 10
CCL20	6364	chemokine (C-C motif) ligand 20
SOCS1	8651	suppressor of cytokine signaling 1
RNASEL	6041	ribonuclease L (2',5'-oligoisoadenylate synthetase-dependent)
IRF1	3659	interferon regulatory factor 1
IL15	3600	interleukin 15
APOBEC3F	200316	apolipoprotein B mRNA editing enzyme, catalytic polypeptide-like 3F
RARRES3	5920	retinoic acid receptor responder (tazarotene induced) 3
CHIT1	1118	chitinase 1 (chitotriosidase)
IFNA1	3439	interferon, alpha 1
CD40	958	CD40 molecule, TNF receptor superfamily member 5
TLR7	51284	toll-like receptor 7
PPIA	5478	peptidylprolyl isomerase A (cyclophilin A)
HFE	3077	hemochromatosis
ZYX	7791	zyxin
NLRX1	79671	NLR family member X1
PGC	5225	progastricsin (pepsinogen C)
VEGFA	7422	vascular endothelial growth factor A
IKBKE	9641	inhibitor of kappa light polypeptide gene enhancer in B-cells, kinase epsilon
ISG15	9636	ISG15 ubiquitin-like modifier
DHX58	79132	DEXH (Asp-Glu-X-His) box polypeptide 58
TNFAIP3	7128	tumor necrosis factor, alpha-induced protein 3
TFR2	7036	transferrin receptor 2
FCN2	2220	ficolin (collagen/fibrinogen domain containing lectin) 2 (hucolin)
MUC4	4585	mucin 4, cell surface associated
F2R	2149	coagulation factor II (thrombin) receptor
ELN	2006	elastin
IL27	246778	interleukin 27
MAPT	4137	microtubule-associated protein tau
LYZ	4069	lysozyme (renal amyloidosis)
CCL5	6352	chemokine (C-C motif) ligand 5
LEP	3952	leptin
CYLD	1540	cylindromatosis (turban tumor syndrome)
KLKB1	3818	kallikrein B, plasma (Fletcher factor) 1
CST4	1472	cystatin S
CSRP1	1465	cysteine and glycine-rich protein 1
MAPK14	1432	mitogen-activated protein kinase 14
JUN	3725	jun oncogene
ITGAV	3685	integrin, alpha V (vitronectin receptor, alpha polypeptide, antigen CD51)
IRF5	3663	interferon regulatory factor 5
CCR6	1235	chemokine (C-C motif) receptor 6
IL12B	3593	interleukin 12B (natural killer cell stimulatory factor 2, cytotoxic lymphocyte maturation factor 2, p40)
TLR8	51311	toll-like receptor 8
GNLY	10578	granulysin
CD81	975	CD81 molecule
EIF2AK2	5610	eukaryotic translation initiation factor 2-alpha kinase 2
APOM	55937	apolipoprotein M
CACYBP	27101	calcyclin binding protein
NOD1	10392	nucleotide-binding oligomerization domain containing 1
MAPK8	5599	mitogen-activated protein kinase 8
MAPK3	5595	mitogen-activated protein kinase 3
BST2	684	bone marrow stromal cell antigen 2
BPHL	670	biphenyl hydrolase-like (serine hydrolase)
PLA2G2A	5320	phospholipase A2, group IIA (platelets, synovial fluid)
GRN	2896	granulin
NEWENTRY	192343	Record to support submission of GeneRIFs for a gene not in Entrez Gene (human; man).
PDGFRA	5156	platelet-derived growth factor receptor, alpha polypeptide
GNAI1	2770	guanine nucleotide binding protein (G protein), alpha inhibiting activity polypeptide 1
WNT5A	7474	wingless-type MMTV integration site family, member 5A
FURIN	5045	furin (paired basic amino acid cleaving enzyme)
ADAR	103	adenosine deaminase, RNA-specific
TYK2	7297	tyrosine kinase 2
NOS2	4843	nitric oxide synthase 2, inducible
TRAF3	7187	TNF receptor-associated factor 3
TPT1	7178	tumor protein, translationally-controlled 1
TPM2	7169	tropomyosin 2 (beta)
NEO1	4756	neogenin homolog 1 (chicken)
AHNAK	79026	AHNAK nucleoprotein
TLR1	7096	toll-like receptor 1
TK2	7084	thymidine kinase 2, mitochondrial
PRDX2	7001	peroxiredoxin 2
MX2	4600	myxovirus (influenza virus) resistance 2 (mouse)
FGF2	2247	fibroblast growth factor 2 (basic)
FGA	2243	fibrinogen alpha chain
TCF7L2	6934	transcription factor 7-like 2 (T-cell specific, HMG-box)
F2RL1	2150	coagulation factor II (thrombin) receptor-like 1
DAK	26007	dihydroxyacetone kinase 2 homolog (S. cerevisiae)
MSR1	4481	macrophage scavenger receptor 1
NFKBIZ	64332	nuclear factor of kappa light polypeptide gene enhancer in B-cells inhibitor, zeta
LMBR1	64327	limb region 1 homolog (mouse)
SPINLW1	57119	serine peptidase inhibitor-like, with Kunitz and WAP domains 1 (eppin)
SRC	6714	v-src sarcoma (Schmidt-Ruppin A-2) viral oncogene homolog (avian)
MPO	4353	myeloperoxidase
ELAVL1	1994	ELAV (embryonic lethal, abnormal vision, Drosophila)-like 1 (Hu antigen R)
ROBO3	64221	roundabout, axon guidance receptor, homolog 3 (Drosophila)
SP1	6667	Sp1 transcription factor
SOD1	6647	superoxide dismutase 1, soluble
PDF	64146	peptide deformylase (mitochondrial)
DLL4	54567	delta-like 4 (Drosophila)
ECD	11319	ecdysoneless homolog (Drosophila)
SLC11A1	6556	solute carrier family 11 (proton-coupled divalent metal ion transporters), member 1
DMBT1	1755	deleted in malignant brain tumors 1
TMEM173	340061	transmembrane protein 173
SKIV2L	6499	superkiller viralicidic activity 2-like (S. cerevisiae)
SEMG2	6407	semenogelin II
LTA	4049	lymphotoxin alpha (TNF superfamily, member 1)
DES	1674	desmin
DCK	1633	deoxycytidine kinase
DAXX	1616	death-domain associated protein
TNFRSF10A	8797	tumor necrosis factor receptor superfamily, member 10a
TNFRSF10B	8795	tumor necrosis factor receptor superfamily, member 10b
EED	8726	embryonic ectoderm development
CCL4	6351	chemokine (C-C motif) ligand 4
LIMS1	3987	LIM and senescent cell antigen-like domains 1
LALBA	3906	lactalbumin, alpha-
APOBEC3H	164668	apolipoprotein B mRNA editing enzyme, catalytic polypeptide-like 3H
TMPRSS6	164656	transmembrane protease, serine 6
SPINK5	11005	serine peptidase inhibitor, Kazal type 5
MARCO	8685	macrophage receptor with collagenous structure
BECN1	8678	beclin 1, autophagy related
TNFSF11	8600	tumor necrosis factor (ligand) superfamily, member 11
KNG1	3827	kininogen 1
CSK	1445	c-src tyrosine kinase
KLRK1	22914	killer cell lectin-like receptor subfamily K, member 1
KCNH2	3757	potassium voltage-gated channel, subfamily H (eag-related), member 2
JUND	3727	jun D proto-oncogene
JAK1	3716	Janus kinase 1
CREB1	1385	cAMP responsive element binding protein 1
CLDN4	1364	claudin 4
CCL28	56477	chemokine (C-C motif) ligand 28
RNASE3	6037	ribonuclease, RNase A family, 3 (eosinophil cationic protein)
RN7SL1	6029	RNA, 7SL, cytoplasmic 1
IRF7	3665	interferon regulatory factor 7
IREB2	3658	iron-responsive element binding protein 2
ILK	3611	integrin-linked kinase
IL18	3606	interleukin 18 (interferon-gamma-inducing factor)
IL17A	3605	interleukin 17A
LTB4R	1241	leukotriene B4 receptor
APOBEC3A	200315	apolipoprotein B mRNA editing enzyme, catalytic polypeptide-like 3A
MASP2	10747	mannan-binding lectin serine peptidase 2
TRIM27	5987	tripartite motif-containing 27
RELA	5970	v-rel reticuloendotheliosis viral oncogene homolog A (avian)
IL7R	3575	interleukin 7 receptor
IL1A	3552	interleukin 1, alpha
PTX3	5806	pentraxin-related gene, rapidly induced by IL-1 beta
IFNAR2	3455	interferon (alpha, beta and omega) receptor 2
IFN1@	3438	interferon, type 1, cluster
SYTL1	84958	synaptotagmin-like 1
APOBEC3C	27350	apolipoprotein B mRNA editing enzyme, catalytic polypeptide-like 3C
DDX17	10521	DEAD (Asp-Glu-Ala-Asp) box polypeptide 17
PTGS2	5743	prostaglandin-endoperoxide synthase 2 (prostaglandin G/H synthase and cyclooxygenase)
HTR1A	3350	5-hydroxytryptamine (serotonin) receptor 1A
SEPT-7	989	septin 7
CD40LG	959	CD40 ligand
CD14	929	CD14 molecule
CD8A	925	CD8a molecule
CD4	920	CD4 molecule
MASP1	5648	mannan-binding lectin serine peptidase 1 (C4/C2 activating component of Ra-reactive factor)
PROC	5624	protein C (inactivator of coagulation factors Va and VIIIa)
MAP2K2	5605	mitogen-activated protein kinase kinase 2
MAP2K1	5604	mitogen-activated protein kinase kinase 1
HRG	3273	histidine-rich glycoprotein
NDRG1	10397	N-myc downstream regulated 1
IRF9	10379	interferon regulatory factor 9
TRIM22	10346	tripartite motif-containing 22
LANCL1	10314	LanC lantibiotic synthetase component C-like 1 (bacterial)
PPP4C	5531	protein phosphatase 4 (formerly X), catalytic subunit
HMOX1	3162	heme oxygenase (decycling) 1
HMGB1	3146	high-mobility group box 1
HLA-B	3106	major histocompatibility complex, class I, B
RNASE7	84659	ribonuclease, RNase A family, 7
ABCC4	10257	ATP-binding cassette, sub-family C (CFTR/MRP), member 4
HGF	3082	hepatocyte growth factor (hepapoietin A; scatter factor)
HDAC1	3065	histone deacetylase 1
IL28RA	163702	interleukin 28 receptor, alpha (interferon, lambda receptor)
PLSCR1	5359	phospholipid scramblase 1
B2M	567	beta-2-microglobulin
BACH2	60468	BTB and CNC homology 1, basic leucine zipper transcription factor 2
TANK	10010	TRAF family member-associated NFKB activator
PIK3CG	5294	phosphoinositide-3-kinase, catalytic, gamma polypeptide
ARRB1	408	arrestin, beta 1
RSAD2	91543	radical S-adenosyl methionine domain containing 2
STAB2	55576	stabilin 2
TBK1	29110	TANK-binding kinase 1
PDYN	5173	prodynorphin
PDGFRB	5159	platelet-derived growth factor receptor, beta polypeptide
PDCD1	5133	programmed cell death 1
PCSK2	5126	proprotein convertase subtilisin/kexin type 2
PCSK1	5122	proprotein convertase subtilisin/kexin type 1
ARG2	384	arginase, type II
AQP9	366	aquaporin 9
FASLG	356	Fas ligand (TNF superfamily, member 6)
APOH	350	apolipoprotein H (beta-2-glycoprotein I)
BIRC5	332	baculoviral IAP repeat-containing 5
ANXA6	309	annexin A6
IL22	50616	interleukin 22
VTN	7448	vitronectin
VIM	7431	vimentin
VCAM1	7412	vascular cell adhesion molecule 1
PRDX1	5052	peroxiredoxin 1
GFAP	2670	glial fibrillary acidic protein
GBP2	2634	guanylate binding protein 2, interferon-inducible
ALB	213	albumin
SLC29A3	55315	solute carrier family 29 (nucleoside transporters), member 3
OAS1	4938	2',5'-oligoadenylate synthetase 1, 40/46kDa
AGER	177	advanced glycosylation end product-specific receptor
UNC93B1	81622	unc-93 homolog B1 (C. elegans)
TNFSF4	7292	tumor necrosis factor (ligand) superfamily, member 4
NOS1	4842	nitric oxide synthase 1 (neuronal)
ACTG1	71	actin, gamma 1
ACTA1	58	actin, alpha 1, skeletal muscle
ACO1	48	aconitase 1, soluble
SERPINA3	12	serpin peptidase inhibitor, clade A (alpha-1 antiproteinase, antitrypsin), member 3
IL8RA	3577	interleukin 8 receptor, alpha
CCL15	6359	chemokine (C-C motif) ligand 15
CCL14	6358	chemokine (C-C motif) ligand 14
CCL4	6351	chemokine (C-C motif) ligand 4
CCL16	6360	chemokine (C-C motif) ligand 16
CCL19	6363	chemokine (C-C motif) ligand 19
CCL13	6357	chemokine (C-C motif) ligand 13
CCL18	6362	chemokine (C-C motif) ligand 18 (pulmonary and activation-regulated)
CCL17	6361	chemokine (C-C motif) ligand 17
CCL26	10344	chemokine (C-C motif) ligand 26
CCL22	6367	chemokine (C-C motif) ligand 22
CCR3	1232	chemokine (C-C motif) receptor 3
CCL28	56477	chemokine (C-C motif) ligand 28
CCL4L2	388372	chemokine (C-C motif) ligand 4-like 2
CCBP2	1238	chemokine binding protein 2
CCR7	1236	chemokine (C-C motif) receptor 7
CCL27	10850	chemokine (C-C motif) ligand 27
CCR8	1237	chemokine (C-C motif) receptor 8
CCRL1	51554	chemokine (C-C motif) receptor-like 1
CCR10	2826	chemokine (C-C motif) receptor 10
CCL2	6347	chemokine (C-C motif) ligand 2
CCL21	6366	chemokine (C-C motif) ligand 21
CCL7	6354	chemokine (C-C motif) ligand 7
CCL5	6352	chemokine (C-C motif) ligand 5
CCL3	6348	chemokine (C-C motif) ligand 3
CCL20	6364	chemokine (C-C motif) ligand 20
CCL11	6356	chemokine (C-C motif) ligand 11
CCR5	1234	chemokine (C-C motif) receptor 5
CCL23	6368	chemokine (C-C motif) ligand 23
CCL25	6370	chemokine (C-C motif) ligand 25
CCL1	6346	chemokine (C-C motif) ligand 1
CCL3L3	414062	chemokine (C-C motif) ligand 3-like 3
CCL4L1	9560	chemokine (C-C motif) ligand 4-like 1
CXCL12	6387	chemokine (C-X-C motif) ligand 12 (stromal cell-derived factor 1)
XCL1	6375	chemokine (C motif) ligand 1
CCL8	6355	chemokine (C-C motif) ligand 8
CCL3L1	6349	chemokine (C-C motif) ligand 3-like 1
CCR1	1230	chemokine (C-C motif) receptor 1
CCL24	6369	chemokine (C-C motif) ligand 24
XCL2	6846	chemokine (C motif) ligand 2
CXCL1	2919	chemokine (C-X-C motif) ligand 1 (melanoma growth stimulating activity, alpha)
CXCL10	3627	chemokine (C-X-C motif) ligand 10
CXCR4	7852	chemokine (C-X-C motif) receptor 4
CXCL2	2920	chemokine (C-X-C motif) ligand 2
CXCR6	10663	chemokine (C-X-C motif) receptor 6
CCR4	1233	chemokine (C-C motif) receptor 4
CXCL11	6373	chemokine (C-X-C motif) ligand 11
FAM19A5	25817	family with sequence similarity 19 (chemokine (C-C motif)-like), member A5
FAM19A3	284467	family with sequence similarity 19 (chemokine (C-C motif)-like), member A3
FAM19A4	151647	family with sequence similarity 19 (chemokine (C-C motif)-like), member A4
FAM19A1	407738	family with sequence similarity 19 (chemokine (C-C motif)-like), member A1
FAM19A2	338811	family with sequence similarity 19 (chemokine (C-C motif)-like), member A2
CCL14-CCL15	348249	chemokine ligand 14, chemokine ligand 15 transcription unit
IL6	3569	interleukin 6 (interferon, beta 2)
TNF	7124	tumor necrosis factor (TNF superfamily, member 2)
IL1B	3553	interleukin 1, beta
IL18	3606	interleukin 18 (interferon-gamma-inducing factor)
PTK2B	2185	PTK2B protein tyrosine kinase 2 beta
VEGFA	7422	vascular endothelial growth factor A
IL4	3565	interleukin 4
CDH1	999	cadherin 1, type 1, E-cadherin (epithelial)
CD40	958	CD40 molecule, TNF receptor superfamily member 5
DEFB103A	55894	defensin, beta 103A
F2RL1	2150	coagulation factor II (thrombin) receptor-like 1
MMP9	4318	matrix metallopeptidase 9 (gelatinase B, 92kDa gelatinase, 92kDa type IV collagenase)
LTBP1	4052	latent transforming growth factor beta binding protein 1
DEFB4	1673	defensin, beta 4
TNFSF10	8743	tumor necrosis factor (ligand) superfamily, member 10
IL13	3596	interleukin 13
IL10	3586	interleukin 10
IL2	3558	interleukin 2
PPARG	5468	peroxisome proliferator-activated receptor gamma
FGR	2268	Gardner-Rasheed feline sarcoma viral (v-fgr) oncogene homolog
MIF	4282	macrophage migration inhibitory factor (glycosylation-inhibiting factor)
CRP	1401	C-reactive protein, pentraxin-related
JAK2	3717	Janus kinase 2
IL1A	3552	interleukin 1, alpha
PTK2	5747	PTK2 protein tyrosine kinase 2
PTGDR	5729	prostaglandin D2 receptor (DP)
CD86	942	CD86 molecule
HCK	3055	hemopoietic cell kinase
ARRB1	408	arrestin, beta 1
GNAI1	2770	guanine nucleotide binding protein (G protein), alpha inhibiting activity polypeptide 1
VDR	7421	vitamin D (1,25- dihydroxyvitamin D3) receptor
OLR1	4973	oxidized low density lipoprotein (lectin-like) receptor 1
ADRBK1	156	adrenergic, beta, receptor kinase 1
TXK	7294	TXK tyrosine kinase
RNASE2	6036	ribonuclease, RNase A family, 2 (liver, eosinophil-derived neurotoxin)
CD79A	973	CD79a molecule, immunoglobulin-associated alpha
CD79B	974	CD79b molecule, immunoglobulin-associated beta
LYN	4067	v-yes-1 Yamaguchi sarcoma viral related oncogene homolog
SYK	6850	spleen tyrosine kinase
BTK	695	Bruton agammaglobulinemia tyrosine kinase
BLNK	29760	B-cell linker
VAV3	10451	vav 3 guanine nucleotide exchange factor
VAV1	7409	vav 1 guanine nucleotide exchange factor
VAV2	7410	vav 2 guanine nucleotide exchange factor
RAC1	5879	ras-related C3 botulinum toxin substrate 1 (rho family, small GTP binding protein Rac1)
RAC2	5880	ras-related C3 botulinum toxin substrate 2 (rho family, small GTP binding protein Rac2)
RAC3	5881	ras-related C3 botulinum toxin substrate 3 (rho family, small GTP binding protein Rac3)
PPP3CA	5530	protein phosphatase 3 (formerly 2B), catalytic subunit, alpha isoform
PPP3CB	5532	protein phosphatase 3 (formerly 2B), catalytic subunit, beta isoform
PPP3CC	5533	protein phosphatase 3 (formerly 2B), catalytic subunit, gamma isoform
CHP	11261	calcium binding protein P22
PPP3R1	5534	protein phosphatase 3 (formerly 2B), regulatory subunit B, alpha isoform
PPP3R2	5535	protein phosphatase 3 (formerly 2B), regulatory subunit B, beta isoform
CHP2	63928	calcineurin B homologous protein 2
NFAT5	10725	nuclear factor of activated T-cells 5, tonicity-responsive
NFATC1	4772	nuclear factor of activated T-cells, cytoplasmic, calcineurin-dependent 1
NFATC2	4773	nuclear factor of activated T-cells, cytoplasmic, calcineurin-dependent 2
NFATC3	4775	nuclear factor of activated T-cells, cytoplasmic, calcineurin-dependent 3
NFATC4	4776	nuclear factor of activated T-cells, cytoplasmic, calcineurin-dependent 4
HRAS	3265	v-Ha-ras Harvey rat sarcoma viral oncogene homolog
KRAS	3845	v-Ki-ras2 Kirsten rat sarcoma viral oncogene homolog
NRAS	4893	neuroblastoma RAS viral (v-ras) oncogene homolog
FOS	2353	v-fos FBJ murine osteosarcoma viral oncogene homolog
JUN	3725	jun oncogene
CARD11	84433	caspase recruitment domain family, member 11
BCL10	8915	B-cell CLL/lymphoma 10
MALT1	10892	mucosa associated lymphoid tissue lymphoma translocation gene 1
CHUK	1147	conserved helix-loop-helix ubiquitous kinase
IKBKB	3551	inhibitor of kappa light polypeptide gene enhancer in B-cells, kinase beta
IKBKG	8517	inhibitor of kappa light polypeptide gene enhancer in B-cells, kinase gamma
NFKB1	4790	nuclear factor of kappa light polypeptide gene enhancer in B-cells 1
RELA	5970	v-rel reticuloendotheliosis viral oncogene homolog A (avian)
NFKBIA	4792	nuclear factor of kappa light polypeptide gene enhancer in B-cells inhibitor, alpha
NFKBIB	4793	nuclear factor of kappa light polypeptide gene enhancer in B-cells inhibitor, beta
NFKBIE	4794	nuclear factor of kappa light polypeptide gene enhancer in B-cells inhibitor, epsilon
CD81	975	CD81 molecule
CD19	930	CD19 molecule
CR2	1380	complement component (3d/Epstein Barr virus) receptor 2
PIK3R5	23533	phosphoinositide-3-kinase, regulatory subunit 5
PIK3R1	5295	phosphoinositide-3-kinase, regulatory subunit 1 (alpha)
PIK3R2	5296	phosphoinositide-3-kinase, regulatory subunit 2 (beta)
PIK3R3	8503	phosphoinositide-3-kinase, regulatory subunit 3 (gamma)
PIK3CA	5290	phosphoinositide-3-kinase, catalytic, alpha polypeptide
PIK3CB	5291	phosphoinositide-3-kinase, catalytic, beta polypeptide
PIK3CD	5293	phosphoinositide-3-kinase, catalytic, delta polypeptide
PIK3CG	5294	phosphoinositide-3-kinase, catalytic, gamma polypeptide
AKT3	10000	v-akt murine thymoma viral oncogene homolog 3 (protein kinase B, gamma)
AKT1	207	v-akt murine thymoma viral oncogene homolog 1
AKT2	208	v-akt murine thymoma viral oncogene homolog 2
GSK3B	2932	glycogen synthase kinase 3 beta
INPP5D	3635	inositol polyphosphate-5-phosphatase, 145kDa
CD22	933	CD22 molecule
CD72	971	CD72 molecule
PTPN6	5777	protein tyrosine phosphatase, non-receptor type 6
LILRB3	11025	leukocyte immunoglobulin-like receptor, subfamily B (with TM and ITIM domains), member 3
FCGR2B	2213	Fc fragment of IgG, low affinity IIb, receptor (CD32)
RASGRP3	25780	RAS guanyl releasing protein 3 (calcium and DAG-regulated)
PLCG2	5336	phospholipase C, gamma 2 (phosphatidylinositol-specific)
PRKCB	5579	protein kinase C, beta
IFITM1	8519	interferon induced transmembrane protein 1 (9-27)
IGH@	3492	immunoglobulin heavy locus
IGHA1	3493	immunoglobulin heavy constant alpha 1
IGHA2	3494	immunoglobulin heavy constant alpha 2 (A2m marker)
IGHD	3495	immunoglobulin heavy constant delta
IGHD@	50648	immunoglobulin heavy diversity group
IGHD1-1	28510	immunoglobulin heavy diversity 1-1
IGHD1-14	28508	immunoglobulin heavy diversity 1-14 (non-functional)
IGHD1-20	28507	immunoglobulin heavy diversity 1-20
IGHD1-26	28506	immunoglobulin heavy diversity 1-26
IGHD1-7	28509	immunoglobulin heavy diversity 1-7
IGHD2-15	28503	immunoglobulin heavy diversity 2-15
IGHD2-2	28505	immunoglobulin heavy diversity 2-2
IGHD2-21	28502	immunoglobulin heavy diversity 2-21
IGHD2-8	28504	immunoglobulin heavy diversity 2-8
IGHD3-10	28499	immunoglobulin heavy diversity 3-10
IGHD3-16	28498	immunoglobulin heavy diversity 3-16
IGHD3-22	28497	immunoglobulin heavy diversity 3-22
IGHD3-3	28501	immunoglobulin heavy diversity 3-3
IGHD3-9	28500	immunoglobulin heavy diversity 3-9
IGHD4-11	28495	immunoglobulin heavy diversity 4-11 (non-functional)
IGHD4-17	28494	immunoglobulin heavy diversity 4-17
IGHD4-23	28493	immunoglobulin heavy diversity 4-23 (non-functional)
IGHD4-4	28496	immunoglobulin heavy diversity 4-4
IGHD5-12	28491	immunoglobulin heavy diversity 5-12
IGHD5-18	28490	immunoglobulin heavy diversity 5-18
IGHD5-24	28489	immunoglobulin heavy diversity 5-24 (non-functional)
IGHD5-5	28492	immunoglobulin heavy diversity 5-5
IGHD6-13	28487	immunoglobulin heavy diversity 6-13
IGHD6-19	28486	immunoglobulin heavy diversity 6-19
IGHD6-25	28485	immunoglobulin heavy diversity 6-25
IGHD6-6	28488	immunoglobulin heavy diversity 6-6
IGHD7-27	28484	immunoglobulin heavy diversity 7-27
IGHE	3497	immunoglobulin heavy constant epsilon
IGHG1	3500	immunoglobulin heavy constant gamma 1 (G1m marker)
IGHG2	3501	immunoglobulin heavy constant gamma 2 (G2m marker)
IGHG3	3502	immunoglobulin heavy constant gamma 3 (G3m marker)
IGHG4	3503	immunoglobulin heavy constant gamma 4 (G4m marker)
IGHJ@	3506	immunoglobulin heavy joining group
IGHJ1	28483	immunoglobulin heavy joining 1
IGHJ2	28481	immunoglobulin heavy joining 2
IGHJ3	28479	immunoglobulin heavy joining 3
IGHJ4	28477	immunoglobulin heavy joining 4
IGHJ5	28476	immunoglobulin heavy joining 5
IGHJ6	28475	immunoglobulin heavy joining 6
IGHM	3507	immunoglobulin heavy constant mu
IGHV@	3509	immunoglobulin heavy variable group
IGHV1-18	28468	immunoglobulin heavy variable 1-18
IGHV1-2	28474	immunoglobulin heavy variable 1-2
IGHV1-24	28467	immunoglobulin heavy variable 1-24
IGHV1-3	28473	immunoglobulin heavy variable 1-3
IGHV1-45	28466	immunoglobulin heavy variable 1-45
IGHV1-46	28465	immunoglobulin heavy variable 1-46
IGHV1-58	28464	immunoglobulin heavy variable 1-58
IGHV1-69	28461	immunoglobulin heavy variable 1-69
IGHV1-8	28472	immunoglobulin heavy variable 1-8
IGHV1-C	28460	immunoglobulin heavy variable 1-C (provisional, non-functional)
IGHV1-F	28458	immunoglobulin heavy variable 1-F (provisional)
IGHV2-26	28455	immunoglobulin heavy variable 2-26
IGHV2-5	28457	immunoglobulin heavy variable 2-5
IGHV2-70	28454	immunoglobulin heavy variable 2-70
IGHV3-11	28450	immunoglobulin heavy variable 3-11 (gene/pseudogene)
IGHV3-13	28449	immunoglobulin heavy variable 3-13
IGHV3-15	28448	immunoglobulin heavy variable 3-15
IGHV3-16	28447	immunoglobulin heavy variable 3-16 (non-functional)
IGHV3-20	28445	immunoglobulin heavy variable 3-20
IGHV3-21	28444	immunoglobulin heavy variable 3-21
IGHV3-23	28442	immunoglobulin heavy variable 3-23
IGHV3-30	28439	immunoglobulin heavy variable 3-30
IGHV3-30-3	57290	immunoglobulin heavy variable 3-30-3
IGHV3-30-5	89770	immunoglobulin heavy variable 3-30-5
IGHV3-33	28434	immunoglobulin heavy variable 3-33
IGHV3-35	28432	immunoglobulin heavy variable 3-35 (non-functional)
IGHV3-38	28429	immunoglobulin heavy variable 3-38 (non-functional)
IGHV3-43	28426	immunoglobulin heavy variable 3-43
IGHV3-48	28424	immunoglobulin heavy variable 3-48
IGHV3-49	28423	immunoglobulin heavy variable 3-49
IGHV3-53	28420	immunoglobulin heavy variable 3-53
IGHV3-64	28414	immunoglobulin heavy variable 3-64
IGHV3-66	28412	immunoglobulin heavy variable 3-66
IGHV3-7	28452	immunoglobulin heavy variable 3-7
IGHV3-72	28410	immunoglobulin heavy variable 3-72
IGHV3-73	28409	immunoglobulin heavy variable 3-73
IGHV3-74	28408	immunoglobulin heavy variable 3-74
IGHV3-9	28451	immunoglobulin heavy variable 3-9
IGHV3-D	28404	immunoglobulin heavy variable 3-D (provisional)
IGHV3-H	28402	immunoglobulin heavy variable 3-H pseudogene (provisional)
IGHV4-28	28400	immunoglobulin heavy variable 4-28
IGHV4-30-1	28399	immunoglobulin heavy variable 4-30-1
IGHV4-30-2	28398	immunoglobulin heavy variable 4-30-2
IGHV4-30-4	28397	immunoglobulin heavy variable 4-30-4
IGHV4-31	28396	immunoglobulin heavy variable 4-31
IGHV4-34	28395	immunoglobulin heavy variable 4-34
IGHV4-39	28394	immunoglobulin heavy variable 4-39
IGHV4-4	28401	immunoglobulin heavy variable 4-4
IGHV4-59	28392	immunoglobulin heavy variable 4-59
IGHV4-61	28391	immunoglobulin heavy variable 4-61
IGHV4-B	28389	immunoglobulin heavy variable 4-B (provisional)
IGHV5-51	28388	immunoglobulin heavy variable 5-51
IGHV5-A	28386	immunoglobulin heavy variable 5-A (provisional, gene/pseudogene)
IGHV6-1	28385	immunoglobulin heavy variable 6-1
IGHV7-4-1	57289	immunoglobulin heavy variable 7-4-1
IGHV7-81	28378	immunoglobulin heavy variable 7-81 (non-functional)
IGK@	50802	immunoglobulin kappa locus
IGKC	3514	immunoglobulin kappa constant
IGKDEL	3515	immunoglobulin kappa deleting element or like
IGKJ@	7842	immunoglobulin kappa joining group
IGKJ1	28950	immunoglobulin kappa joining 1
IGKJ2	28949	immunoglobulin kappa joining 2
IGKJ3	28948	immunoglobulin kappa joining 3
IGKJ4	28947	immunoglobulin kappa joining 4
IGKJ5	28946	immunoglobulin kappa joining 5
IGKV@	3519	immunoglobulin kappa variable group
IGKV1-12	28940	immunoglobulin kappa variable 1-12
IGKV1-13	28939	immunoglobulin kappa variable 1-13 (gene/pseudogene)
IGKV1-16	28938	immunoglobulin kappa variable 1-16
IGKV1-17	28937	immunoglobulin kappa variable 1-17
IGKV1-27	28935	immunoglobulin kappa variable 1-27
IGKV1-33	28933	immunoglobulin kappa variable 1-33
IGKV1-37	28931	immunoglobulin kappa variable 1-37 (non-functional)
IGKV1-39	28930	immunoglobulin kappa variable 1-39 (gene/pseudogene)
IGKV1-5	28299	immunoglobulin kappa variable 1-5
IGKV1-6	28943	immunoglobulin kappa variable 1-6
IGKV1-8	28942	immunoglobulin kappa variable 1-8
IGKV1-9	28941	immunoglobulin kappa variable 1-9
IGKV1D-12	28903	immunoglobulin kappa variable 1D-12
IGKV1D-13	28902	immunoglobulin kappa variable 1D-13
IGKV1D-16	28901	immunoglobulin kappa variable 1D-16
IGKV1D-17	28900	immunoglobulin kappa variable 1D-17
IGKV1D-33	28896	immunoglobulin kappa variable 1D-33
IGKV1D-37	28894	immunoglobulin kappa variable 1D-37 (non-functional)
IGKV1D-39	28893	immunoglobulin kappa variable 1D-39
IGKV1D-42	28892	immunoglobulin kappa variable 1D-42 (non-functional)
IGKV1D-43	28891	immunoglobulin kappa variable 1D-43
IGKV1D-8	28904	immunoglobulin kappa variable 1D-8
IGKV2-24	28923	immunoglobulin kappa variable 2-24
IGKV2-28	28921	immunoglobulin kappa variable 2-28
IGKV2-30	28919	immunoglobulin kappa variable 2-30
IGKV2-40	28916	immunoglobulin kappa variable 2-40
IGKV2D-24	28885	immunoglobulin kappa variable 2D-24 (non-functional)
IGKV2D-28	28883	immunoglobulin kappa variable 2D-28
IGKV2D-29	28882	immunoglobulin kappa variable 2D-29
IGKV2D-30	28881	immunoglobulin kappa variable 2D-30
IGKV2D-40	28878	immunoglobulin kappa variable 2D-40
IGKV3-11	28914	immunoglobulin kappa variable 3-11
IGKV3-15	28913	immunoglobulin kappa variable 3-15
IGKV3-20	28912	immunoglobulin kappa variable 3-20
IGKV3-7	28915	immunoglobulin kappa variable 3-7 (non-functional)
IGKV3D-11	28876	immunoglobulin kappa variable 3D-11
IGKV3D-15	28875	immunoglobulin kappa variable 3D-15 (gene/pseudogene)
IGKV3D-20	28874	immunoglobulin kappa variable 3D-20
IGKV3D-7	28877	immunoglobulin kappa variable 3D-7
IGKV4-1	28908	immunoglobulin kappa variable 4-1
IGKV5-2	28907	immunoglobulin kappa variable 5-2
IGKV6-21	28906	immunoglobulin kappa variable 6-21 (non-functional)
IGKV6D-21	28870	immunoglobulin kappa variable 6D-21 (non-functional)
IGKV6D-41	28869	immunoglobulin kappa variable 6D-41 (non-functional)
IGL@	3535	immunoglobulin lambda locus
IGLC@	3536	immunoglobulin lambda constant group
IGLC1	3537	immunoglobulin lambda constant 1 (Mcg marker)
IGLC2	3538	immunoglobulin lambda constant 2 (Kern-Oz- marker)
IGLC3	3539	immunoglobulin lambda constant 3 (Kern-Oz+ marker)
IGLC6	3542	immunoglobulin lambda constant 6 (Kern+Oz- marker, gene/pseudogene)
IGLC7	28834	immunoglobulin lambda constant 7
IGLJ@	8217	immunoglobulin lambda joining group
IGLJ1	28833	immunoglobulin lambda joining 1
IGLJ2	28832	immunoglobulin lambda joining 2
IGLJ3	28831	immunoglobulin lambda joining 3
IGLJ4	28830	immunoglobulin lambda joining 4 (non-functional)
IGLJ5	28829	immunoglobulin lambda joining 5 (non-functional)
IGLJ6	28828	immunoglobulin lambda joining 6
IGLJ7	28827	immunoglobulin lambda joining 7
IGLV@	3546	immunoglobulin lambda variable group
IGLV1-36	28826	immunoglobulin lambda variable 1-36
IGLV1-40	28825	immunoglobulin lambda variable 1-40
IGLV1-44	28823	immunoglobulin lambda variable 1-44
IGLV1-47	28822	immunoglobulin lambda variable 1-47
IGLV1-50	28821	immunoglobulin lambda variable 1-50 (non-functional)
IGLV1-51	28820	immunoglobulin lambda variable 1-51
IGLV10-54	28772	immunoglobulin lambda variable 10-54
IGLV11-55	28770	immunoglobulin lambda variable 11-55 (non-functional)
IGLV2-11	28816	immunoglobulin lambda variable 2-11
IGLV2-14	28815	immunoglobulin lambda variable 2-14
IGLV2-18	28814	immunoglobulin lambda variable 2-18
IGLV2-23	28813	immunoglobulin lambda variable 2-23
IGLV2-33	28811	immunoglobulin lambda variable 2-33 (non-functional)
IGLV2-8	28817	immunoglobulin lambda variable 2-8
IGLV3-1	28809	immunoglobulin lambda variable 3-1
IGLV3-10	28803	immunoglobulin lambda variable 3-10
IGLV3-12	28802	immunoglobulin lambda variable 3-12
IGLV3-16	28799	immunoglobulin lambda variable 3-16
IGLV3-19	28797	immunoglobulin lambda variable 3-19
IGLV3-21	28796	immunoglobulin lambda variable 3-21
IGLV3-22	28795	immunoglobulin lambda variable 3-22 (gene/pseudogene)
IGLV3-25	28793	immunoglobulin lambda variable 3-25
IGLV3-27	28791	immunoglobulin lambda variable 3-27
IGLV3-32	28787	immunoglobulin lambda variable 3-32 (non-functional)
IGLV3-9	28804	immunoglobulin lambda variable 3-9 (gene/pseudogene)
IGLV4-3	28786	immunoglobulin lambda variable 4-3
IGLV4-60	28785	immunoglobulin lambda variable 4-60
IGLV4-69	28784	immunoglobulin lambda variable 4-69
IGLV5-37	28783	immunoglobulin lambda variable 5-37
IGLV5-39	28782	immunoglobulin lambda variable 5-39
IGLV5-45	28781	immunoglobulin lambda variable 5-45
IGLV5-48	28780	immunoglobulin lambda variable 5-48 (non-functional)
IGLV5-52	28779	immunoglobulin lambda variable 5-52
IGLV6-57	28778	immunoglobulin lambda variable 6-57
IGLV7-43	28776	immunoglobulin lambda variable 7-43
IGLV7-46	28775	immunoglobulin lambda variable 7-46 (gene/pseudogene)
IGLV8-61	28774	immunoglobulin lambda variable 8-61
IGLV9-49	28773	immunoglobulin lambda variable 9-49
C3	718	complement component 3
C5	727	complement component 5
CAMP	820	cathelicidin antimicrobial peptide
CCL1	6346	chemokine (C-C motif) ligand 1
CCL11	6356	chemokine (C-C motif) ligand 11
CCL13	6357	chemokine (C-C motif) ligand 13
CCL14	6358	chemokine (C-C motif) ligand 14
CCL14-CCL15	348249	chemokine ligand 14, chemokine ligand 15 transcription unit
CCL15	6359	chemokine (C-C motif) ligand 15
CCL16	6360	chemokine (C-C motif) ligand 16
CCL17	6361	chemokine (C-C motif) ligand 17
CCL18	6362	chemokine (C-C motif) ligand 18 (pulmonary and activation-regulated)
CCL19	6363	chemokine (C-C motif) ligand 19
CCL2	6347	chemokine (C-C motif) ligand 2
CCL20	6364	chemokine (C-C motif) ligand 20
CCL21	6366	chemokine (C-C motif) ligand 21
CCL22	6367	chemokine (C-C motif) ligand 22
CCL23	6368	chemokine (C-C motif) ligand 23
CCL24	6369	chemokine (C-C motif) ligand 24
CCL25	6370	chemokine (C-C motif) ligand 25
CCL26	10344	chemokine (C-C motif) ligand 26
CCL27	10850	chemokine (C-C motif) ligand 27
CCL28	56477	chemokine (C-C motif) ligand 28
CCL3	6348	chemokine (C-C motif) ligand 3
CCL3L1	6349	chemokine (C-C motif) ligand 3-like 1
CCL3L2	390788	chemokine (C-C motif) ligand 3-like 2
CCL3L3	414062	chemokine (C-C motif) ligand 3-like 3
CCL4	6351	chemokine (C-C motif) ligand 4
CCL4L1	9560	chemokine (C-C motif) ligand 4-like 1
CCL4L2	388372	chemokine (C-C motif) ligand 4-like 2
CCL5	6352	chemokine (C-C motif) ligand 5
CCL7	6354	chemokine (C-C motif) ligand 7
CCL8	6355	chemokine (C-C motif) ligand 8
CKLF	51192	chemokine-like factor
CMA1	1215	chymase 1, mast cell
CTSG	1511	cathepsin G
CX3CL1	6376	chemokine (C-X3-C motif) ligand 1
CXCL1	2919	chemokine (C-X-C motif) ligand 1 (melanoma growth stimulating activity, alpha)
CXCL10	3627	chemokine (C-X-C motif) ligand 10
CXCL11	6373	chemokine (C-X-C motif) ligand 11
CXCL12	6387	chemokine (C-X-C motif) ligand 12 (stromal cell-derived factor 1)
CXCL13	10563	chemokine (C-X-C motif) ligand 13
CXCL14	9547	chemokine (C-X-C motif) ligand 14
CXCL16	58191	chemokine (C-X-C motif) ligand 16
CXCL17	284340	chemokine (C-X-C motif) ligand 17
CXCL2	2920	chemokine (C-X-C motif) ligand 2
CXCL3	2921	chemokine (C-X-C motif) ligand 3
CXCL5	6374	chemokine (C-X-C motif) ligand 5
CXCL6	6372	chemokine (C-X-C motif) ligand 6 (granulocyte chemotactic protein 2)
CXCL9	4283	chemokine (C-X-C motif) ligand 9
CYR61	3491	cysteine-rich, angiogenic inducer, 61
DEFA1	1667	defensin, alpha 1
DEFA3	1668	defensin, alpha 3, neutrophil-specific
DEFA5	1670	defensin, alpha 5, Paneth cell-specific
DEFB1	1672	defensin, beta 1
DEFB103A	55894	defensin, beta 103A
DEFB104A	140596	defensin, beta 104A
DEFB4	1673	defensin, beta 4
EDN1	1906	endothelin 1
EDN2	1907	endothelin 2
EDN3	1908	endothelin 3
FGF10	2255	fibroblast growth factor 10
FGF2	2247	fibroblast growth factor 2 (basic)
HTN3	3347	histatin 3
IL8	3576	interleukin 8
LECT2	3950	leukocyte cell-derived chemotaxin 2
PF4	5196	platelet factor 4
PF4V1	5197	platelet factor 4 variant 1
PLAU	5328	plasminogen activator, urokinase
PPBP	5473	pro-platelet basic protein (chemokine (C-X-C motif) ligand 7)
PPBPL1	728045	pro-platelet basic protein-like 1
PROK2	60675	prokineticin 2
RNASE2	6036	ribonuclease, RNase A family, 2 (liver, eosinophil-derived neurotoxin)
SAA1	6288	serum amyloid A1
SAA2	6289	serum amyloid A2
SBDS	51119	Shwachman-Bodian-Diamond syndrome
SEMA3A	10371	sema domain, immunoglobulin domain (Ig), short basic domain, secreted, (semaphorin) 3A
SEMA3B	7869	sema domain, immunoglobulin domain (Ig), short basic domain, secreted, (semaphorin) 3B
SEMA3C	10512	sema domain, immunoglobulin domain (Ig), short basic domain, secreted, (semaphorin) 3C
SEMA3D	223117	sema domain, immunoglobulin domain (Ig), short basic domain, secreted, (semaphorin) 3D
SEMA3E	9723	sema domain, immunoglobulin domain (Ig), short basic domain, secreted, (semaphorin) 3E
SEMA3F	6405	sema domain, immunoglobulin domain (Ig), short basic domain, secreted, (semaphorin) 3F
SEMA3G	56920	sema domain, immunoglobulin domain (Ig), short basic domain, secreted, (semaphorin) 3G
SEMA4A	64218	sema domain, immunoglobulin domain (Ig), transmembrane domain (TM) and short cytoplasmic domain, (semaphorin) 4A
SEMA4B	10509	sema domain, immunoglobulin domain (Ig), transmembrane domain (TM) and short cytoplasmic domain, (semaphorin) 4B
SEMA4C	54910	sema domain, immunoglobulin domain (Ig), transmembrane domain (TM) and short cytoplasmic domain, (semaphorin) 4C
SEMA4D	10507	sema domain, immunoglobulin domain (Ig), transmembrane domain (TM) and short cytoplasmic domain, (semaphorin) 4D
SEMA4F	10505	sema domain, immunoglobulin domain (Ig), transmembrane domain (TM) and short cytoplasmic domain, (semaphorin) 4F
SEMA4G	57715	sema domain, immunoglobulin domain (Ig), transmembrane domain (TM) and short cytoplasmic domain, (semaphorin) 4G
SEMA5A	9037	sema domain, seven thrombospondin repeats (type 1 and type 1-like), transmembrane domain (TM) and short cytoplasmic domain, (semaphorin) 5A
SEMA5B	54437	sema domain, seven thrombospondin repeats (type 1 and type 1-like), transmembrane domain (TM) and short cytoplasmic domain, (semaphorin) 5B
SEMA6A	57556	sema domain, transmembrane domain (TM), and cytoplasmic domain, (semaphorin) 6A
SEMA6B	10501	sema domain, transmembrane domain (TM), and cytoplasmic domain, (semaphorin) 6B
SEMA6C	10500	sema domain, transmembrane domain (TM), and cytoplasmic domain, (semaphorin) 6C
SEMA6D	80031	sema domain, transmembrane domain (TM), and cytoplasmic domain, (semaphorin) 6D
SEMA7A	8482	semaphorin 7A, GPI membrane anchor (John Milton Hagen blood group)
SLIT1	6585	slit homolog 1 (Drosophila)
SLIT2	9353	slit homolog 2 (Drosophila)
TNC	3371	tenascin C
TYMP	1890	thymidine phosphorylase
XCL1	6375	chemokine (C motif) ligand 1
XCL2	6846	chemokine (C motif) ligand 2
C5AR1	728	complement component 5a receptor 1
CCBP2	1238	chemokine binding protein 2
CCR1	1230	chemokine (C-C motif) receptor 1
CCR10	2826	chemokine (C-C motif) receptor 10
CCR3	1232	chemokine (C-C motif) receptor 3
CCR4	1233	chemokine (C-C motif) receptor 4
CCR5	1234	chemokine (C-C motif) receptor 5
CCR6	1235	chemokine (C-C motif) receptor 6
CCR7	1236	chemokine (C-C motif) receptor 7
CCR8	1237	chemokine (C-C motif) receptor 8
CCR9	10803	chemokine (C-C motif) receptor 9
CCRL1	51554	chemokine (C-C motif) receptor-like 1
CCRL2	9034	chemokine (C-C motif) receptor-like 2
CMKLR1	1240	chemokine-like receptor 1
CX3CR1	1524	chemokine (C-X3-C motif) receptor 1
CXCR3	2833	chemokine (C-X-C motif) receptor 3
CXCR4	7852	chemokine (C-X-C motif) receptor 4
CXCR5	643	chemokine (C-X-C motif) receptor 5
CXCR6	10663	chemokine (C-X-C motif) receptor 6
CXCR7	57007	chemokine (C-X-C motif) receptor 7
CYSLTR1	10800	cysteinyl leukotriene receptor 1
CYSLTR2	57105	cysteinyl leukotriene receptor 2
DARC	2532	Duffy blood group, chemokine receptor
EDNRA	1909	endothelin receptor type A
EDNRB	1910	endothelin receptor type B
FPR1	2357	formyl peptide receptor 1
FPR2	2358	formyl peptide receptor 2
FPR2	2358	formyl peptide receptor 2
GPR17	2840	G protein-coupled receptor 17
GPR32	2854	G protein-coupled receptor 32
GPR33	2856	G protein-coupled receptor 33 (gene/pseudogene)
GPR44	11251	G protein-coupled receptor 44
GPR77	27202	G protein-coupled receptor 77
IL8RA	3577	interleukin 8 receptor, alpha
IL8RB	3579	interleukin 8 receptor, beta
LTB4R	1241	leukotriene B4 receptor
LTB4R2	56413	leukotriene B4 receptor 2
PLAUR	5329	plasminogen activator, urokinase receptor
PLXNA1	5361	plexin A1
PLXNA2	5362	plexin A2
PLXNA3	55558	plexin A3
PLXNA4	91584	plexin A4
PLXNB1	5364	plexin B1
PLXNB2	23654	plexin B2
PLXNB3	5365	plexin B3
PLXNC1	10154	plexin C1
PLXND1	23129	plexin D1
PTAFR	5724	platelet-activating factor receptor
ROBO1	6091	roundabout, axon guidance receptor, homolog 1 (Drosophila)
ROBO2	6092	roundabout, axon guidance receptor, homolog 2 (Drosophila)
ROBO3	64221	roundabout, axon guidance receptor, homolog 3 (Drosophila)
RXFP3	51289	relaxin/insulin-like family peptide receptor 3
XCR1	2829	chemokine (C motif) receptor 1
ADIPOQ	9370	adiponectin, C1Q and collagen domain containing
ADM	133	adrenomedullin
ADM2	79924	adrenomedullin 2
AGRP	181	agouti related protein homolog (mouse)
AGT	183	angiotensinogen (serpin peptidase inhibitor, clade A, member 8)
AMBN	258	ameloblastin (enamel matrix protein)
AMELX	265	amelogenin (amelogenesis imperfecta 1, X-linked)
AMH	268	anti-Mullerian hormone
ANGPTL5	253935	angiopoietin-like 5
ANGPTL7	10218	angiopoietin-like 7
APLN	8862	apelin
AREG	374	amphiregulin
ARMET	7873	arginine-rich, mutated in early stage tumors
ARMETL1	441549	arginine-rich, mutated in early stage tumors-like 1
ARTN	9048	artemin
AVP	551	arginine vasopressin
AZU1	566	azurocidin 1
BDNF	627	brain-derived neurotrophic factor
BMP1	649	bone morphogenetic protein 1
BMP10	27302	bone morphogenetic protein 10
BMP15	9210	bone morphogenetic protein 15
BMP2	650	bone morphogenetic protein 2
BMP3	651	bone morphogenetic protein 3
BMP4	652	bone morphogenetic protein 4
BMP5	653	bone morphogenetic protein 5
BMP6	654	bone morphogenetic protein 6
BMP7	655	bone morphogenetic protein 7
BMP8A	353500	bone morphogenetic protein 8a
BMP8B	656	bone morphogenetic protein 8b
BTC	685	betacellulin
C19orf10	56005	chromosome 19 open reading frame 10
C3	718	complement component 3
C5	727	complement component 5
CALCA	796	calcitonin-related polypeptide alpha
CALCB	797	calcitonin-related polypeptide beta
CAMP	820	cathelicidin antimicrobial peptide
CAT	847	catalase
CCK	885	cholecystokinin
CCL1	6346	chemokine (C-C motif) ligand 1
CCL11	6356	chemokine (C-C motif) ligand 11
CCL13	6357	chemokine (C-C motif) ligand 13
CCL14	6358	chemokine (C-C motif) ligand 14
CCL14-CCL15	348249	chemokine ligand 14, chemokine ligand 15 transcription unit
CCL15	6359	chemokine (C-C motif) ligand 15
CCL16	6360	chemokine (C-C motif) ligand 16
CCL17	6361	chemokine (C-C motif) ligand 17
CCL18	6362	chemokine (C-C motif) ligand 18 (pulmonary and activation-regulated)
CCL19	6363	chemokine (C-C motif) ligand 19
CCL2	6347	chemokine (C-C motif) ligand 2
CCL20	6364	chemokine (C-C motif) ligand 20
CCL21	6366	chemokine (C-C motif) ligand 21
CCL22	6367	chemokine (C-C motif) ligand 22
CCL23	6368	chemokine (C-C motif) ligand 23
CCL24	6369	chemokine (C-C motif) ligand 24
CCL25	6370	chemokine (C-C motif) ligand 25
CCL26	10344	chemokine (C-C motif) ligand 26
CCL27	10850	chemokine (C-C motif) ligand 27
CCL28	56477	chemokine (C-C motif) ligand 28
CCL3	6348	chemokine (C-C motif) ligand 3
CCL3L1	6349	chemokine (C-C motif) ligand 3-like 1
CCL3L2	390788	chemokine (C-C motif) ligand 3-like 2
CCL3L3	414062	chemokine (C-C motif) ligand 3-like 3
CCL4	6351	chemokine (C-C motif) ligand 4
CCL4L1	9560	chemokine (C-C motif) ligand 4-like 1
CCL4L2	388372	chemokine (C-C motif) ligand 4-like 2
CCL5	6352	chemokine (C-C motif) ligand 5
CCL7	6354	chemokine (C-C motif) ligand 7
CCL8	6355	chemokine (C-C motif) ligand 8
CD320	51293	CD320 molecule
CD40LG	959	CD40 ligand
CD70	970	CD70 molecule
CECR1	51816	cat eye syndrome chromosome region, candidate 1
CER1	9350	cerberus 1, cysteine knot superfamily, homolog (Xenopus laevis)
CGA	1081	glycoprotein hormones, alpha polypeptide
CGB	1082	chorionic gonadotropin, beta polypeptide
CGB1	114335	chorionic gonadotropin, beta polypeptide 1
CGB2	114336	chorionic gonadotropin, beta polypeptide 2
CGB5	93659	chorionic gonadotropin, beta polypeptide 5
CGB7	94027	chorionic gonadotropin, beta polypeptide 7
CGB8	94115	chorionic gonadotropin, beta polypeptide 8
CHGA	1113	chromogranin A (parathyroid secretory protein 1)
CHGB	1114	chromogranin B (secretogranin 1)
CKLF	51192	chemokine-like factor
CLCF1	23529	cardiotrophin-like cytokine factor 1
CLEC11A	6320	C-type lectin domain family 11, member A
CMA1	1215	chymase 1, mast cell
CMTM1	113540	CKLF-like MARVEL transmembrane domain containing 1
CMTM2	146225	CKLF-like MARVEL transmembrane domain containing 2
CMTM3	123920	CKLF-like MARVEL transmembrane domain containing 3
CMTM4	146223	CKLF-like MARVEL transmembrane domain containing 4
CMTM5	116173	CKLF-like MARVEL transmembrane domain containing 5
CMTM6	54918	CKLF-like MARVEL transmembrane domain containing 6
CMTM7	112616	CKLF-like MARVEL transmembrane domain containing 7
CMTM8	152189	CKLF-like MARVEL transmembrane domain containing 8
CNTF	1270	ciliary neurotrophic factor
CORT	1325	cortistatin
CRH	1392	corticotropin releasing hormone
CSF1	1435	colony stimulating factor 1 (macrophage)
CSF2	1437	colony stimulating factor 2 (granulocyte-macrophage)
CSF3	1440	colony stimulating factor 3 (granulocyte)
CSH1	1442	chorionic somatomammotropin hormone 1 (placental lactogen)
CSH2	1443	chorionic somatomammotropin hormone 2
CSHL1	1444	chorionic somatomammotropin hormone-like 1
CSPG5	10675	chondroitin sulfate proteoglycan 5 (neuroglycan C)
CTF1	1489	cardiotrophin 1
CTGF	1490	connective tissue growth factor
CTSG	1511	cathepsin G
CX3CL1	6376	chemokine (C-X3-C motif) ligand 1
CXCL1	2919	chemokine (C-X-C motif) ligand 1 (melanoma growth stimulating activity, alpha)
CXCL10	3627	chemokine (C-X-C motif) ligand 10
CXCL11	6373	chemokine (C-X-C motif) ligand 11
CXCL12	6387	chemokine (C-X-C motif) ligand 12 (stromal cell-derived factor 1)
CXCL13	10563	chemokine (C-X-C motif) ligand 13
CXCL14	9547	chemokine (C-X-C motif) ligand 14
CXCL16	58191	chemokine (C-X-C motif) ligand 16
CXCL17	284340	chemokine (C-X-C motif) ligand 17
CXCL2	2920	chemokine (C-X-C motif) ligand 2
CXCL3	2921	chemokine (C-X-C motif) ligand 3
CXCL5	6374	chemokine (C-X-C motif) ligand 5
CXCL6	6372	chemokine (C-X-C motif) ligand 6 (granulocyte chemotactic protein 2)
CXCL9	4283	chemokine (C-X-C motif) ligand 9
CYR61	3491	cysteine-rich, angiogenic inducer, 61
DEFA1	1667	defensin, alpha 1
DEFA3	1668	defensin, alpha 3, neutrophil-specific
DEFA5	1670	defensin, alpha 5, Paneth cell-specific
DEFB1	1672	defensin, beta 1
DEFB103A	55894	defensin, beta 103A
DEFB104A	140596	defensin, beta 104A
DEFB4	1673	defensin, beta 4
DKK1	22943	dickkopf homolog 1 (Xenopus laevis)
EBI3	10148	Epstein-Barr virus induced 3
EDN1	1906	endothelin 1
EDN2	1907	endothelin 2
EDN3	1908	endothelin 3
EGF	1950	epidermal growth factor (beta-urogastrone)
EPGN	255324	epithelial mitogen homolog (mouse)
EPO	2056	erythropoietin
EREG	2069	epiregulin
ESM1	11082	endothelial cell-specific molecule 1
FAM3B	54097	family with sequence similarity 3, member B
FAM3C	10447	family with sequence similarity 3, member C
FAM3D	131177	family with sequence similarity 3, member D
FASLG	356	Fas ligand (TNF superfamily, member 6)
FGF1	2246	fibroblast growth factor 1 (acidic)
FGF10	2255	fibroblast growth factor 10
FGF11	2256	fibroblast growth factor 11
FGF12	2257	fibroblast growth factor 12
FGF13	2258	fibroblast growth factor 13
FGF14	2259	fibroblast growth factor 14
FGF16	8823	fibroblast growth factor 16
FGF17	8822	fibroblast growth factor 17
FGF18	8817	fibroblast growth factor 18
FGF19	9965	fibroblast growth factor 19
FGF2	2247	fibroblast growth factor 2 (basic)
FGF20	26281	fibroblast growth factor 20
FGF21	26291	fibroblast growth factor 21
FGF22	27006	fibroblast growth factor 22
FGF23	8074	fibroblast growth factor 23
FGF3	2248	fibroblast growth factor 3 (murine mammary tumor virus integration site (v-int-2) oncogene homolog)
FGF4	2249	fibroblast growth factor 4
FGF5	2250	fibroblast growth factor 5
FGF6	2251	fibroblast growth factor 6
FGF7	2252	fibroblast growth factor 7 (keratinocyte growth factor)
FGF8	2253	fibroblast growth factor 8 (androgen-induced)
FGF9	2254	fibroblast growth factor 9 (glia-activating factor)
FIGF	2277	c-fos induced growth factor (vascular endothelial growth factor D)
FIGNL2	401720	fidgetin-like 2
FLT3LG	2323	fms-related tyrosine kinase 3 ligand
FSHB	2488	follicle stimulating hormone, beta polypeptide
GAL	51083	galanin prepropeptide
GALP	85569	galanin-like peptide
GAST	2520	gastrin
GCG	2641	glucagon
GDF1	2657	growth differentiation factor 1
GDF10	2662	growth differentiation factor 10
GDF11	10220	growth differentiation factor 11
GDF15	9518	growth differentiation factor 15
GDF2	2658	growth differentiation factor 2
GDF3	9573	growth differentiation factor 3
GDF5	8200	growth differentiation factor 5
GDF6	392255	growth differentiation factor 6
GDF7	151449	growth differentiation factor 7
GDF9	2661	growth differentiation factor 9
GDNF	2668	glial cell derived neurotrophic factor
GH1	2688	growth hormone 1
GH2	2689	growth hormone 2
GHRH	2691	growth hormone releasing hormone
GHRL	51738	ghrelin/obestatin prepropeptide
GIP	2695	gastric inhibitory polypeptide
GKN1	56287	gastrokine 1
GMFB	2764	glia maturation factor, beta
GMFG	9535	glia maturation factor, gamma
GNRH1	2796	gonadotropin-releasing hormone 1 (luteinizing-releasing hormone)
GNRH2	2797	gonadotropin-releasing hormone 2
GPHA2	170589	glycoprotein hormone alpha 2
GPHB5	122876	glycoprotein hormone beta 5
GPI	2821	glucose phosphate isomerase
GREM1	26585	gremlin 1, cysteine knot superfamily, homolog (Xenopus laevis)
GREM2	64388	gremlin 2, cysteine knot superfamily, homolog (Xenopus laevis)
GRN	2896	granulin
GRP	2922	gastrin-releasing peptide
GUCA2A	2980	guanylate cyclase activator 2A (guanylin)
HAMP	57817	hepcidin antimicrobial peptide
HBEGF	1839	heparin-binding EGF-like growth factor
HDGF	3068	hepatoma-derived growth factor (high-mobility group protein 1-like)
HDGFRP3	50810	hepatoma-derived growth factor, related protein 3
HGF	3082	hepatocyte growth factor (hepapoietin A; scatter factor)
HTN3	3347	histatin 3
IAPP	3375	islet amyloid polypeptide
IFNA1	3439	interferon, alpha 1
IFNA10	3446	interferon, alpha 10
IFNA13	3447	interferon, alpha 13
IFNA14	3448	interferon, alpha 14
IFNA16	3449	interferon, alpha 16
IFNA17	3451	interferon, alpha 17
IFNA2	3440	interferon, alpha 2
IFNA21	3452	interferon, alpha 21
IFNA4	3441	interferon, alpha 4
IFNA5	3442	interferon, alpha 5
IFNA6	3443	interferon, alpha 6
IFNA7	3444	interferon, alpha 7
IFNA8	3445	interferon, alpha 8
IFNB1	3456	interferon, beta 1, fibroblast
IFNE	338376	interferon, epsilon
IFNG	3458	interferon, gamma
IFNK	56832	interferon, kappa
IFNW1	3467	interferon, omega 1
IGF1	3479	insulin-like growth factor 1 (somatomedin C)
IGF2	3481	insulin-like growth factor 2 (somatomedin A)
IL10	3586	interleukin 10
IL11	3589	interleukin 11
IL12A	3592	interleukin 12A (natural killer cell stimulatory factor 1, cytotoxic lymphocyte maturation factor 1, p35)
IL12B	3593	interleukin 12B (natural killer cell stimulatory factor 2, cytotoxic lymphocyte maturation factor 2, p40)
IL13	3596	interleukin 13
IL15	3600	interleukin 15
IL16	3603	interleukin 16 (lymphocyte chemoattractant factor)
IL17A	3605	interleukin 17A
IL17B	27190	interleukin 17B
IL17C	27189	interleukin 17C
IL17D	53342	interleukin 17D
IL17F	112744	interleukin 17F
IL18	3606	interleukin 18 (interferon-gamma-inducing factor)
IL19	29949	interleukin 19
IL1A	3552	interleukin 1, alpha
IL1B	3553	interleukin 1, beta
IL1F10	84639	interleukin 1 family, member 10 (theta)
IL1F5	26525	interleukin 1 family, member 5 (delta)
IL1F6	27179	interleukin 1 family, member 6 (epsilon)
IL1F7	27178	interleukin 1 family, member 7 (zeta)
IL1F8	27177	interleukin 1 family, member 8 (eta)
IL1F9	56300	interleukin 1 family, member 9
IL1RN	3557	interleukin 1 receptor antagonist
IL2	3558	interleukin 2
IL20	50604	interleukin 20
IL21	59067	interleukin 21
IL22	50616	interleukin 22
IL23A	51561	interleukin 23, alpha subunit p19
IL24	11009	interleukin 24
IL25	64806	interleukin 25
IL26	55801	interleukin 26
IL27	246778	interleukin 27
IL28A	282616	interleukin 28A (interferon, lambda 2)
IL28B	282617	interleukin 28B (interferon, lambda 3)
IL29	282618	interleukin 29 (interferon, lambda 1)
IL3	3562	interleukin 3 (colony-stimulating factor, multiple)
IL31	386653	interleukin 31
IL32	9235	interleukin 32
IL33	90865	interleukin 33
IL34	146433	interleukin 34
IL4	3565	interleukin 4
IL5	3567	interleukin 5 (colony-stimulating factor, eosinophil)
IL6	3569	interleukin 6 (interferon, beta 2)
IL6ST	3572	interleukin 6 signal transducer (gp130, oncostatin M receptor)
IL7	3574	interleukin 7
IL8	3576	interleukin 8
IL9	3578	interleukin 9
INHA	3623	inhibin, alpha
INHBA	3624	inhibin, beta A
INHBB	3625	inhibin, beta B
INHBC	3626	inhibin, beta C
INHBE	83729	inhibin, beta E
INS	3630	insulin
INS-IGF2	723961	INS-IGF2 readthrough transcript
INSL3	3640	insulin-like 3 (Leydig cell)
INSL4	3641	insulin-like 4 (placenta)
INSL5	10022	insulin-like 5
INSL6	11172	insulin-like 6
JAG1	182	jagged 1 (Alagille syndrome)
JAG2	3714	jagged 2
KGFLP1	387628	keratinocyte growth factor-like protein 1
KGFLP2	654466	keratinocyte growth factor-like protein 2
KITLG	4254	KIT ligand
KL	9365	klotho
LACRT	90070	lacritin
LECT2	3950	leukocyte cell-derived chemotaxin 2
LEFTY1	10637	left-right determination factor 1
LEFTY2	7044	left-right determination factor 2
LEP	3952	leptin
LHB	3972	luteinizing hormone beta polypeptide
LIF	3976	leukemia inhibitory factor (cholinergic differentiation factor)
LRSAM1	90678	leucine rich repeat and sterile alpha motif containing 1
LTA	4049	lymphotoxin alpha (TNF superfamily, member 1)
LTB	4050	lymphotoxin beta (TNF superfamily, member 3)
LTBP1	4052	latent transforming growth factor beta binding protein 1
LTBP2	4053	latent transforming growth factor beta binding protein 2
LTBP3	4054	latent transforming growth factor beta binding protein 3
LTBP4	8425	latent transforming growth factor beta binding protein 4
MDK	4192	midkine (neurite growth-promoting factor 2)
MIA	8190	melanoma inhibitory activity
MIF	4282	macrophage migration inhibitory factor (glycosylation-inhibiting factor)
MLN	4295	motilin
MSTN	2660	myostatin
NAMPT	10135	nicotinamide phosphoribosyltransferase
NDP	4693	Norrie disease (pseudoglioma)
NENF	29937	neuron derived neurotrophic factor
NGF	4803	nerve growth factor (beta polypeptide)
NMB	4828	neuromedin B
NODAL	4838	nodal homolog (mouse)
NOV	4856	nephroblastoma overexpressed gene
NPFF	8620	neuropeptide FF-amide peptide precursor
NPPA	4878	natriuretic peptide precursor A
NPPB	4879	natriuretic peptide precursor B
NPPC	4880	natriuretic peptide precursor C
NPY	4852	neuropeptide Y
NRG1	3084	neuregulin 1
NRG2	9542	neuregulin 2
NRG3	10718	neuregulin 3
NRG4	145957	neuregulin 4
NRTN	4902	neurturin
NTF3	4908	neurotrophin 3
NTF4	4909	neurotrophin 4
NTS	4922	neurotensin
NUDT6	11162	nudix (nucleoside diphosphate linked moiety X)-type motif 6
OGN	4969	osteoglycin
OSGIN1	29948	oxidative stress induced growth inhibitor 1
OSM	5008	oncostatin M
OSTN	344901	osteocrin
OXT	5020	oxytocin, prepropeptide
P11	8909	26 serine protease
PDGFA	5154	platelet-derived growth factor alpha polypeptide
PDGFB	5155	platelet-derived growth factor beta polypeptide (simian sarcoma viral (v-sis) oncogene homolog)
PDGFC	56034	platelet derived growth factor C
PDGFD	80310	platelet derived growth factor D
PDGFRA	5156	platelet-derived growth factor receptor, alpha polypeptide
PDGFRB	5159	platelet-derived growth factor receptor, beta polypeptide
PDGFRL	5157	platelet-derived growth factor receptor-like
PDYN	5173	prodynorphin
PENK	5179	proenkephalin
PF4	5196	platelet factor 4
PF4V1	5197	platelet factor 4 variant 1
PGF	5228	placental growth factor
PLAU	5328	plasminogen activator, urokinase
PMCH	5367	pro-melanin-concentrating hormone
PNOC	5368	prepronociceptin
POMC	5443	proopiomelanocortin
PPBP	5473	pro-platelet basic protein (chemokine (C-X-C motif) ligand 7)
PPBPL1	728045	pro-platelet basic protein-like 1
PPBPL2	10895	pro-platelet basic protein-like 2
PPY	5539	pancreatic polypeptide
PRL	5617	prolactin
PRLH	51052	prolactin releasing hormone
PROK1	84432	prokineticin 1
PROK2	60675	prokineticin 2
PSPN	5623	persephin
PTH	5741	parathyroid hormone
PTH2	113091	parathyroid hormone 2
PTHLH	5744	parathyroid hormone-like hormone
PTN	5764	pleiotrophin
PYY	5697	peptide YY
QRFP	347148	pyroglutamylated RFamide peptide
RABEP1	9135	rabaptin, RAB GTPase binding effector protein 1
RABEP2	79874	rabaptin, RAB GTPase binding effector protein 2
REG1A	5967	regenerating islet-derived 1 alpha
RETN	56729	resistin
RETNLB	84666	resistin like beta
RLN1	6013	relaxin 1
RLN2	6019	relaxin 2
RLN3	117579	relaxin 3
RNASE2	6036	ribonuclease, RNase A family, 2 (liver, eosinophil-derived neurotoxin)
S100A6	6277	S100 calcium binding protein A6
SAA1	6288	serum amyloid A1
SAA2	6289	serum amyloid A2
SBDS	51119	Shwachman-Bodian-Diamond syndrome
SCG2	7857	secretogranin II (chromogranin C)
SCGB3A1	92304	secretoglobin, family 3A, member 1
SCT	6343	secretin
SCYE1	9255	small inducible cytokine subfamily E, member 1 (endothelial monocyte-activating)
SECTM1	6398	secreted and transmembrane 1
SEMA3A	10371	sema domain, immunoglobulin domain (Ig), short basic domain, secreted, (semaphorin) 3A
SEMA3B	7869	sema domain, immunoglobulin domain (Ig), short basic domain, secreted, (semaphorin) 3B
SEMA3C	10512	sema domain, immunoglobulin domain (Ig), short basic domain, secreted, (semaphorin) 3C
SEMA3D	223117	sema domain, immunoglobulin domain (Ig), short basic domain, secreted, (semaphorin) 3D
SEMA3E	9723	sema domain, immunoglobulin domain (Ig), short basic domain, secreted, (semaphorin) 3E
SEMA3F	6405	sema domain, immunoglobulin domain (Ig), short basic domain, secreted, (semaphorin) 3F
SEMA3G	56920	sema domain, immunoglobulin domain (Ig), short basic domain, secreted, (semaphorin) 3G
SEMA4A	64218	sema domain, immunoglobulin domain (Ig), transmembrane domain (TM) and short cytoplasmic domain, (semaphorin) 4A
SEMA4B	10509	sema domain, immunoglobulin domain (Ig), transmembrane domain (TM) and short cytoplasmic domain, (semaphorin) 4B
SEMA4C	54910	sema domain, immunoglobulin domain (Ig), transmembrane domain (TM) and short cytoplasmic domain, (semaphorin) 4C
SEMA4D	10507	sema domain, immunoglobulin domain (Ig), transmembrane domain (TM) and short cytoplasmic domain, (semaphorin) 4D
SEMA4F	10505	sema domain, immunoglobulin domain (Ig), transmembrane domain (TM) and short cytoplasmic domain, (semaphorin) 4F
SEMA4G	57715	sema domain, immunoglobulin domain (Ig), transmembrane domain (TM) and short cytoplasmic domain, (semaphorin) 4G
SEMA5A	9037	sema domain, seven thrombospondin repeats (type 1 and type 1-like), transmembrane domain (TM) and short cytoplasmic domain, (semaphorin) 5A
SEMA5B	54437	sema domain, seven thrombospondin repeats (type 1 and type 1-like), transmembrane domain (TM) and short cytoplasmic domain, (semaphorin) 5B
SEMA6A	57556	sema domain, transmembrane domain (TM), and cytoplasmic domain, (semaphorin) 6A
SEMA6B	10501	sema domain, transmembrane domain (TM), and cytoplasmic domain, (semaphorin) 6B
SEMA6C	10500	sema domain, transmembrane domain (TM), and cytoplasmic domain, (semaphorin) 6C
SEMA6D	80031	sema domain, transmembrane domain (TM), and cytoplasmic domain, (semaphorin) 6D
SEMA7A	8482	semaphorin 7A, GPI membrane anchor (John Milton Hagen blood group)
SLIT1	6585	slit homolog 1 (Drosophila)
SLIT2	9353	slit homolog 2 (Drosophila)
SLURP1	57152	secreted LY6/PLAUR domain containing 1
SPP1	6696	secreted phosphoprotein 1
SST	6750	somatostatin
STC1	6781	stanniocalcin 1
STC2	8614	stanniocalcin 2
TAC1	6863	tachykinin, precursor 1
TDGF1	6997	teratocarcinoma-derived growth factor 1
TDGF3	6998	teratocarcinoma-derived growth factor 3, pseudogene
TG	7038	thyroglobulin
TGFA	7039	transforming growth factor, alpha
TGFB1	7040	transforming growth factor, beta 1
TGFB2	7042	transforming growth factor, beta 2
TGFB3	7043	transforming growth factor, beta 3
THPO	7066	thrombopoietin
TNC	3371	tenascin C
TNF	7124	tumor necrosis factor (TNF superfamily, member 2)
TNFRSF11B	4982	tumor necrosis factor receptor superfamily, member 11b
TNFSF10	8743	tumor necrosis factor (ligand) superfamily, member 10
TNFSF11	8600	tumor necrosis factor (ligand) superfamily, member 11
TNFSF12	8742	tumor necrosis factor (ligand) superfamily, member 12
TNFSF13	8741	tumor necrosis factor (ligand) superfamily, member 13
TNFSF13B	10673	tumor necrosis factor (ligand) superfamily, member 13b
TNFSF14	8740	tumor necrosis factor (ligand) superfamily, member 14
TNFSF15	9966	tumor necrosis factor (ligand) superfamily, member 15
TNFSF18	8995	tumor necrosis factor (ligand) superfamily, member 18
TNFSF4	7292	tumor necrosis factor (ligand) superfamily, member 4
TNFSF8	944	tumor necrosis factor (ligand) superfamily, member 8
TNFSF9	8744	tumor necrosis factor (ligand) superfamily, member 9
TOR2A	27433	torsin family 2, member A
TRH	7200	thyrotropin-releasing hormone
TSHB	7252	thyroid stimulating hormone, beta
TSLP	85480	thymic stromal lymphopoietin
TXLNA	200081	taxilin alpha
TYMP	1890	thymidine phosphorylase
UCN	7349	urocortin
UCN2	90226	urocortin 2
UCN3	114131	urocortin 3 (stresscopin)
UTS2	10911	urotensin 2
UTS2D	257313	urotensin 2 domain containing
VEGFA	7422	vascular endothelial growth factor A
VEGFB	7423	vascular endothelial growth factor B
VEGFC	7424	vascular endothelial growth factor C
VGF	7425	VGF nerve growth factor inducible
VIP	7432	vasoactive intestinal peptide
XCL1	6375	chemokine (C motif) ligand 1
XCL2	6846	chemokine (C motif) ligand 2
ACVR1B	91	activin A receptor, type IB
ACVR1C	130399	activin A receptor, type IC
ACVR2A	92	activin A receptor, type IIA
ACVR2B	93	activin A receptor, type IIB
ACVRL1	94	activin A receptor type II-like 1
ADCYAP1R1	117	adenylate cyclase activating polypeptide 1 (pituitary) receptor type I
ADIPOR1	51094	adiponectin receptor 1
ADIPOR2	79602	adiponectin receptor 2
ADRB1	153	adrenergic, beta-1-, receptor
ADRB2	154	adrenergic, beta-2-, receptor, surface
AGTR1	185	angiotensin II receptor, type 1
AGTR2	186	angiotensin II receptor, type 2
AMHR2	269	anti-Mullerian hormone receptor, type II
ANGPT1	284	angiopoietin 1
ANGPT4	51378	angiopoietin 4
ANGPTL1	9068	angiopoietin-like 1
ANGPTL2	23452	angiopoietin-like 2
ANGPTL3	27329	angiopoietin-like 3
ANGPTL4	51129	angiopoietin-like 4
ANGPTL6	83854	angiopoietin-like 6
APLNR	187	apelin receptor
AR	367	androgen receptor
AVPR1A	552	arginine vasopressin receptor 1A
AVPR1B	553	arginine vasopressin receptor 1B
AVPR2	554	arginine vasopressin receptor 2
BMPR1A	657	bone morphogenetic protein receptor, type IA
BMPR1B	658	bone morphogenetic protein receptor, type IB
BMPR2	659	bone morphogenetic protein receptor, type II (serine/threonine kinase)
BRD8	10902	bromodomain containing 8
C3AR1	719	complement component 3a receptor 1
C5AR1	728	complement component 5a receptor 1
CALCR	799	calcitonin receptor
CALCRL	10203	calcitonin receptor-like
CCBP2	1238	chemokine binding protein 2
CCR1	1230	chemokine (C-C motif) receptor 1
CCR10	2826	chemokine (C-C motif) receptor 10
CCR3	1232	chemokine (C-C motif) receptor 3
CCR4	1233	chemokine (C-C motif) receptor 4
CCR5	1234	chemokine (C-C motif) receptor 5
CCR6	1235	chemokine (C-C motif) receptor 6
CCR7	1236	chemokine (C-C motif) receptor 7
CCR8	1237	chemokine (C-C motif) receptor 8
CCR9	10803	chemokine (C-C motif) receptor 9
CCRL1	51554	chemokine (C-C motif) receptor-like 1
CCRL2	9034	chemokine (C-C motif) receptor-like 2
CD40	958	CD40 molecule, TNF receptor superfamily member 5
CMKLR1	1240	chemokine-like receptor 1
CNTFR	1271	ciliary neurotrophic factor receptor
CRHR1	1394	corticotropin releasing hormone receptor 1
CRHR2	1395	corticotropin releasing hormone receptor 2
CRIM1	51232	cysteine rich transmembrane BMP regulator 1 (chordin-like)
CRLF1	9244	cytokine receptor-like factor 1
CRLF2	64109	cytokine receptor-like factor 2
CRLF3	51379	cytokine receptor-like factor 3
CSF1R	1436	colony stimulating factor 1 receptor
CSF2RA	1438	colony stimulating factor 2 receptor, alpha, low-affinity (granulocyte-macrophage)
CSF2RB	1439	colony stimulating factor 2 receptor, beta, low-affinity (granulocyte-macrophage)
CSF3R	1441	colony stimulating factor 3 receptor (granulocyte)
CX3CR1	1524	chemokine (C-X3-C motif) receptor 1
CXCR3	2833	chemokine (C-X-C motif) receptor 3
CXCR4	7852	chemokine (C-X-C motif) receptor 4
CXCR5	643	chemokine (C-X-C motif) receptor 5
CXCR6	10663	chemokine (C-X-C motif) receptor 6
CXCR7	57007	chemokine (C-X-C motif) receptor 7
CYSLTR1	10800	cysteinyl leukotriene receptor 1
CYSLTR2	57105	cysteinyl leukotriene receptor 2
DARC	2532	Duffy blood group, chemokine receptor
EDNRA	1909	endothelin receptor type A
EDNRB	1910	endothelin receptor type B
EGFR	1956	epidermal growth factor receptor (erythroblastic leukemia viral (v-erb-b) oncogene homolog, avian)
ENG	2022	endoglin
EPOR	2057	erythropoietin receptor
ESR1	2099	estrogen receptor 1
ESR2	2100	estrogen receptor 2 (ER beta)
ESRRA	2101	estrogen-related receptor alpha
ESRRB	2103	estrogen-related receptor beta
ESRRG	2104	estrogen-related receptor gamma
FGFR1	2260	fibroblast growth factor receptor 1
FGFR2	2263	fibroblast growth factor receptor 2
FGFR3	2261	fibroblast growth factor receptor 3
FGFR4	2264	fibroblast growth factor receptor 4
FGFRL1	53834	fibroblast growth factor receptor-like 1
FLT1	2321	fms-related tyrosine kinase 1 (vascular endothelial growth factor/vascular permeability factor receptor)
FLT3	2322	fms-related tyrosine kinase 3
FLT4	2324	fms-related tyrosine kinase 4
FPR1	2357	formyl peptide receptor 1
FPR2	2358	formyl peptide receptor 2
FPR2	2358	formyl peptide receptor 2
FSHR	2492	follicle stimulating hormone receptor
GALR2	8811	galanin receptor 2
GALR3	8484	galanin receptor 3
GCGR	2642	glucagon receptor
GHR	2690	growth hormone receptor
GHRHR	2692	growth hormone releasing hormone receptor
GHSR	2693	growth hormone secretagogue receptor
GIPR	2696	gastric inhibitory polypeptide receptor
GLP1R	2740	glucagon-like peptide 1 receptor
GLP2R	9340	glucagon-like peptide 2 receptor
GNRHR	2798	gonadotropin-releasing hormone receptor
GPER	2852	G protein-coupled estrogen receptor 1
GPR17	2840	G protein-coupled receptor 17
GPR32	2854	G protein-coupled receptor 32
GPR33	2856	G protein-coupled receptor 33 (gene/pseudogene)
GPR44	11251	G protein-coupled receptor 44
GPR77	27202	G protein-coupled receptor 77
HNF4A	3172	hepatocyte nuclear factor 4, alpha
HNF4G	3174	hepatocyte nuclear factor 4, gamma
HTR3A	3359	5-hydroxytryptamine (serotonin) receptor 3A
HTR3B	9177	5-hydroxytryptamine (serotonin) receptor 3B
HTR3C	170572	5-hydroxytryptamine (serotonin) receptor 3, family member C
HTR3D	200909	5-hydroxytryptamine (serotonin) receptor 3 family member D
HTR3E	285242	5-hydroxytryptamine (serotonin) receptor 3, family member E
IFNAR1	3454	interferon (alpha, beta and omega) receptor 1
IFNAR2	3455	interferon (alpha, beta and omega) receptor 2
IFNGR1	3459	interferon gamma receptor 1
IFNGR2	3460	interferon gamma receptor 2 (interferon gamma transducer 1)
IGF1R	3480	insulin-like growth factor 1 receptor
IGF2R	3482	insulin-like growth factor 2 receptor
IL10RA	3587	interleukin 10 receptor, alpha
IL10RB	3588	interleukin 10 receptor, beta
IL11RA	3590	interleukin 11 receptor, alpha
IL11RB	3591	interleukin 11 receptor, beta
IL12RB1	3594	interleukin 12 receptor, beta 1
IL12RB2	3595	interleukin 12 receptor, beta 2
IL13RA1	3597	interleukin 13 receptor, alpha 1
IL13RA2	3598	interleukin 13 receptor, alpha 2
IL15RA	3601	interleukin 15 receptor, alpha
IL15RB	3602	interleukin 15 receptor, beta
IL17RA	23765	interleukin 17 receptor A
IL17RB	55540	interleukin 17 receptor B
IL17RC	84818	interleukin 17 receptor C
IL17RD	54756	interleukin 17 receptor D
IL17RE	132014	interleukin 17 receptor E
IL18R1	8809	interleukin 18 receptor 1
IL18RAP	8807	interleukin 18 receptor accessory protein
IL1R1	3554	interleukin 1 receptor, type I
IL1R2	7850	interleukin 1 receptor, type II
IL1RAP	3556	interleukin 1 receptor accessory protein
IL1RL1	9173	interleukin 1 receptor-like 1
IL1RL2	8808	interleukin 1 receptor-like 2
IL20RA	53832	interleukin 20 receptor, alpha
IL20RB	53833	interleukin 20 receptor beta
IL21R	50615	interleukin 21 receptor
IL22RA1	58985	interleukin 22 receptor, alpha 1
IL22RA2	116379	interleukin 22 receptor, alpha 2
IL23R	149233	interleukin 23 receptor
IL27RA	9466	interleukin 27 receptor, alpha
IL28RA	163702	interleukin 28 receptor, alpha (interferon, lambda receptor)
IL2RA	3559	interleukin 2 receptor, alpha
IL2RB	3560	interleukin 2 receptor, beta
IL2RG	3561	interleukin 2 receptor, gamma (severe combined immunodeficiency)
IL31RA	133396	interleukin 31 receptor A
IL3RA	3563	interleukin 3 receptor, alpha (low affinity)
IL4R	3566	interleukin 4 receptor
IL5RA	3568	interleukin 5 receptor, alpha
IL6R	3570	interleukin 6 receptor
IL7R	3575	interleukin 7 receptor
IL8RA	3577	interleukin 8 receptor, alpha
IL8RB	3579	interleukin 8 receptor, beta
IL9R	3581	interleukin 9 receptor
INSR	3643	insulin receptor
KDR	3791	kinase insert domain receptor (a type III receptor tyrosine kinase)
LEPR	3953	leptin receptor
LGR4	55366	leucine-rich repeat-containing G protein-coupled receptor 4
LGR5	8549	leucine-rich repeat-containing G protein-coupled receptor 5
LGR6	59352	leucine-rich repeat-containing G protein-coupled receptor 6
LHCGR	3973	luteinizing hormone/choriogonadotropin receptor
LIFR	3977	leukemia inhibitory factor receptor alpha
LTB4R	1241	leukotriene B4 receptor
LTB4R2	56413	leukotriene B4 receptor 2
LTBR	4055	lymphotoxin beta receptor (TNFR superfamily, member 3)
MC1R	4157	melanocortin 1 receptor (alpha melanocyte stimulating hormone receptor)
MC2R	4158	melanocortin 2 receptor (adrenocorticotropic hormone)
MC3R	4159	melanocortin 3 receptor
MC4R	4160	melanocortin 4 receptor
MCHR1	2847	melanin-concentrating hormone receptor 1
MCHR2	84539	melanin-concentrating hormone receptor 2
MET	4233	met proto-oncogene (hepatocyte growth factor receptor)
MLNR	2862	motilin receptor
MPL	4352	myeloproliferative leukemia virus oncogene
MTNR1A	4543	melatonin receptor 1A
MTNR1B	4544	melatonin receptor 1B
NGFR	4804	nerve growth factor receptor (TNFR superfamily, member 16)
NMBR	4829	neuromedin B receptor
NPR1	4881	natriuretic peptide receptor A/guanylate cyclase A (atrionatriuretic peptide receptor A)
NPR3	4883	natriuretic peptide receptor C/guanylate cyclase C (atrionatriuretic peptide receptor C)
NR0B1	190	nuclear receptor subfamily 0, group B, member 1
NR0B2	8431	nuclear receptor subfamily 0, group B, member 2
NR1D1	9572	nuclear receptor subfamily 1, group D, member 1
NR1D2	9975	nuclear receptor subfamily 1, group D, member 2
NR1H2	7376	nuclear receptor subfamily 1, group H, member 2
NR1H3	10062	nuclear receptor subfamily 1, group H, member 3
NR1H4	9971	nuclear receptor subfamily 1, group H, member 4
NR1I2	8856	nuclear receptor subfamily 1, group I, member 2
NR1I3	9970	nuclear receptor subfamily 1, group I, member 3
NR2C1	7181	nuclear receptor subfamily 2, group C, member 1
NR2C2	7182	nuclear receptor subfamily 2, group C, member 2
NR2E1	7101	nuclear receptor subfamily 2, group E, member 1
NR2E3	10002	nuclear receptor subfamily 2, group E, member 3
NR2F1	7025	nuclear receptor subfamily 2, group F, member 1
NR2F2	7026	nuclear receptor subfamily 2, group F, member 2
NR2F6	2063	nuclear receptor subfamily 2, group F, member 6
NR3C1	2908	nuclear receptor subfamily 3, group C, member 1 (glucocorticoid receptor)
NR3C2	4306	nuclear receptor subfamily 3, group C, member 2
NR4A1	3164	nuclear receptor subfamily 4, group A, member 1
NR4A2	4929	nuclear receptor subfamily 4, group A, member 2
NR4A3	8013	nuclear receptor subfamily 4, group A, member 3
NR5A1	2516	nuclear receptor subfamily 5, group A, member 1
NR5A2	2494	nuclear receptor subfamily 5, group A, member 2
NR6A1	2649	nuclear receptor subfamily 6, group A, member 1
NRP1	8829	neuropilin 1
NRP2	8828	neuropilin 2
OGFR	11054	opioid growth factor receptor
OPRD1	4985	opioid receptor, delta 1
OPRK1	4986	opioid receptor, kappa 1
OPRL1	4987	opiate receptor-like 1
OPRM1	4988	opioid receptor, mu 1
OSMR	9180	oncostatin M receptor
OXTR	5021	oxytocin receptor
PGR	5241	progesterone receptor
PGRMC2	10424	progesterone receptor membrane component 2
PLAUR	5329	plasminogen activator, urokinase receptor
PLXNA1	5361	plexin A1
PLXNA2	5362	plexin A2
PLXNA3	55558	plexin A3
PLXNA4	91584	plexin A4
PLXNB1	5364	plexin B1
PLXNB2	23654	plexin B2
PLXNB3	5365	plexin B3
PLXNC1	10154	plexin C1
PLXND1	23129	plexin D1
PPARA	5465	peroxisome proliferator-activated receptor alpha
PPARD	5467	peroxisome proliferator-activated receptor delta
PPARG	5468	peroxisome proliferator-activated receptor gamma
PRLHR	2834	prolactin releasing hormone receptor
PRLR	5618	prolactin receptor
PTAFR	5724	platelet-activating factor receptor
PTGDR	5729	prostaglandin D2 receptor (DP)
PTGDS	5730	prostaglandin D2 synthase 21kDa (brain)
PTGER1	5731	prostaglandin E receptor 1 (subtype EP1), 42kDa
PTGER2	5732	prostaglandin E receptor 2 (subtype EP2), 53kDa
PTGER3	5733	prostaglandin E receptor 3 (subtype EP3)
PTGER4	5734	prostaglandin E receptor 4 (subtype EP4)
PTGFR	5737	prostaglandin F receptor (FP)
PTH1R	5745	parathyroid hormone 1 receptor
PTH2R	5746	parathyroid hormone 2 receptor
RARA	5914	retinoic acid receptor, alpha
RARB	5915	retinoic acid receptor, beta
RARG	5916	retinoic acid receptor, gamma
ROBO1	6091	roundabout, axon guidance receptor, homolog 1 (Drosophila)
ROBO2	6092	roundabout, axon guidance receptor, homolog 2 (Drosophila)
ROBO3	64221	roundabout, axon guidance receptor, homolog 3 (Drosophila)
RORA	6095	RAR-related orphan receptor A
RORB	6096	RAR-related orphan receptor B
RORC	6097	RAR-related orphan receptor C
RXFP1	59350	relaxin/insulin-like family peptide receptor 1
RXFP2	122042	relaxin/insulin-like family peptide receptor 2
RXFP3	51289	relaxin/insulin-like family peptide receptor 3
RXRA	6256	retinoid X receptor, alpha
RXRB	6257	retinoid X receptor, beta
RXRG	6258	retinoid X receptor, gamma
S1PR1	1901	sphingosine-1-phosphate receptor 1
S1PR2	9294	sphingosine-1-phosphate receptor 2
SCTR	6344	secretin receptor
SDC1	6382	syndecan 1
SDC2	6383	syndecan 2
SDC3	9672	syndecan 3
SDC4	6385	syndecan 4
SORT1	6272	sortilin 1
SSTR1	6751	somatostatin receptor 1
SSTR2	6752	somatostatin receptor 2
SSTR5	6755	somatostatin receptor 5
ST2	6761	suppression of tumorigenicity 2
TACR1	6869	tachykinin receptor 1
TEK	7010	TEK tyrosine kinase, endothelial
TGFBR1	7046	transforming growth factor, beta receptor 1
TGFBR2	7048	transforming growth factor, beta receptor II (70/80kDa)
TGFBR3	7049	transforming growth factor, beta receptor III
THRA	7067	thyroid hormone receptor, alpha (erythroblastic leukemia viral (v-erb-a) oncogene homolog, avian)
THRB	7068	thyroid hormone receptor, beta (erythroblastic leukemia viral (v-erb-a) oncogene homolog 2, avian)
TIE1	7075	tyrosine kinase with immunoglobulin-like and EGF-like domains 1
TNFRSF10A	8797	tumor necrosis factor receptor superfamily, member 10a
TNFRSF10B	8795	tumor necrosis factor receptor superfamily, member 10b
TNFRSF10C	8794	tumor necrosis factor receptor superfamily, member 10c, decoy without an intracellular domain
TNFRSF10D	8793	tumor necrosis factor receptor superfamily, member 10d, decoy with truncated death domain
TNFRSF11A	8792	tumor necrosis factor receptor superfamily, member 11a, NFKB activator
TNFRSF12A	51330	tumor necrosis factor receptor superfamily, member 12A
TNFRSF13B	23495	tumor necrosis factor receptor superfamily, member 13B
TNFRSF13C	115650	tumor necrosis factor receptor superfamily, member 13C
TNFRSF14	8764	tumor necrosis factor receptor superfamily, member 14 (herpesvirus entry mediator)
TNFRSF17	608	tumor necrosis factor receptor superfamily, member 17
TNFRSF18	8784	tumor necrosis factor receptor superfamily, member 18
TNFRSF19	55504	tumor necrosis factor receptor superfamily, member 19
TNFRSF1A	7132	tumor necrosis factor receptor superfamily, member 1A
TNFRSF1B	7133	tumor necrosis factor receptor superfamily, member 1B
TNFRSF21	27242	tumor necrosis factor receptor superfamily, member 21
TNFRSF25	8718	tumor necrosis factor receptor superfamily, member 25
TNFRSF4	7293	tumor necrosis factor receptor superfamily, member 4
TNFRSF6B	8771	tumor necrosis factor receptor superfamily, member 6b, decoy
TNFRSF8	943	tumor necrosis factor receptor superfamily, member 8
TNFRSF9	3604	tumor necrosis factor receptor superfamily, member 9
TRHR	7201	thyrotropin-releasing hormone receptor
TSHR	7253	thyroid stimulating hormone receptor
TUBB3	10381	tubulin, beta 3
VDR	7421	vitamin D (1,25- dihydroxyvitamin D3) receptor
VIPR1	7433	vasoactive intestinal peptide receptor 1
VIPR2	7434	vasoactive intestinal peptide receptor 2
XCR1	2829	chemokine (C motif) receptor 1
IFNA10	3446	interferon, alpha 10
IFNA13	3447	interferon, alpha 13
IFNA14	3448	interferon, alpha 14
IFNA16	3449	interferon, alpha 16
IFNA17	3451	interferon, alpha 17
IFNA2	3440	interferon, alpha 2
IFNA21	3452	interferon, alpha 21
IFNA4	3441	interferon, alpha 4
IFNA5	3442	interferon, alpha 5
IFNA6	3443	interferon, alpha 6
IFNA7	3444	interferon, alpha 7
IFNA8	3445	interferon, alpha 8
IFNB1	3456	interferon, beta 1, fibroblast
IFNE	338376	interferon, epsilon
IFNG	3458	interferon, gamma
IFNK	56832	interferon, kappa
IFNW1	3467	interferon, omega 1
IFNAR2	3455	interferon (alpha, beta and omega) receptor 2
IFNGR1	3459	interferon gamma receptor 1
IFNGR2	3460	interferon gamma receptor 2 (interferon gamma transducer 1)
IL11	3589	interleukin 11
IL12A	3592	interleukin 12A (natural killer cell stimulatory factor 1, cytotoxic lymphocyte maturation factor 1, p35)
IL12B	3593	interleukin 12B (natural killer cell stimulatory factor 2, cytotoxic lymphocyte maturation factor 2, p40)
IL13	3596	interleukin 13
IL15	3600	interleukin 15
IL16	3603	interleukin 16 (lymphocyte chemoattractant factor)
IL17A	3605	interleukin 17A
IL17B	27190	interleukin 17B
IL17C	27189	interleukin 17C
IL17D	53342	interleukin 17D
IL17F	112744	interleukin 17F
IL18	3606	interleukin 18 (interferon-gamma-inducing factor)
IL19	29949	interleukin 19
IL1A	3552	interleukin 1, alpha
IL1B	3553	interleukin 1, beta
IL1F10	84639	interleukin 1 family, member 10 (theta)
IL1F5	26525	interleukin 1 family, member 5 (delta)
IL1F6	27179	interleukin 1 family, member 6 (epsilon)
IL1F7	27178	interleukin 1 family, member 7 (zeta)
IL1F8	27177	interleukin 1 family, member 8 (eta)
IL1F9	56300	interleukin 1 family, member 9
IL1RN	3557	interleukin 1 receptor antagonist
IL2	3558	interleukin 2
IL20	50604	interleukin 20
IL21	59067	interleukin 21
IL22	50616	interleukin 22
IL23A	51561	interleukin 23, alpha subunit p19
IL24	11009	interleukin 24
IL25	64806	interleukin 25
IL26	55801	interleukin 26
IL27	246778	interleukin 27
IL28A	282616	interleukin 28A (interferon, lambda 2)
IL28B	282617	interleukin 28B (interferon, lambda 3)
IL29	282618	interleukin 29 (interferon, lambda 1)
IL3	3562	interleukin 3 (colony-stimulating factor, multiple)
IL31	386653	interleukin 31
IL32	9235	interleukin 32
IL33	90865	interleukin 33
IL34	146433	interleukin 34
IL4	3565	interleukin 4
IL5	3567	interleukin 5 (colony-stimulating factor, eosinophil)
IL6	3569	interleukin 6 (interferon, beta 2)
IL6ST	3572	interleukin 6 signal transducer (gp130, oncostatin M receptor)
IL7	3574	interleukin 7
IL8	3576	interleukin 8
IL9	3578	interleukin 9
TXLNA	200081	taxilin alpha
IL10RA	3587	interleukin 10 receptor, alpha
IL10RB	3588	interleukin 10 receptor, beta
IL11RA	3590	interleukin 11 receptor, alpha
IL11RB	3591	interleukin 11 receptor, beta
IL12RB1	3594	interleukin 12 receptor, beta 1
IL12RB2	3595	interleukin 12 receptor, beta 2
IL13RA1	3597	interleukin 13 receptor, alpha 1
IL13RA2	3598	interleukin 13 receptor, alpha 2
IL15RA	3601	interleukin 15 receptor, alpha
IL15RB	3602	interleukin 15 receptor, beta
IL17RA	23765	interleukin 17 receptor A
IL17RB	55540	interleukin 17 receptor B
IL17RC	84818	interleukin 17 receptor C
IL17RD	54756	interleukin 17 receptor D
IL17RE	132014	interleukin 17 receptor E
IL18R1	8809	interleukin 18 receptor 1
IL18RAP	8807	interleukin 18 receptor accessory protein
IL1R1	3554	interleukin 1 receptor, type I
IL1R2	7850	interleukin 1 receptor, type II
IL1RAP	3556	interleukin 1 receptor accessory protein
IL1RL1	9173	interleukin 1 receptor-like 1
IL1RL2	8808	interleukin 1 receptor-like 2
IL20RA	53832	interleukin 20 receptor, alpha
IL20RB	53833	interleukin 20 receptor beta
IL21R	50615	interleukin 21 receptor
IL22RA1	58985	interleukin 22 receptor, alpha 1
IL22RA2	116379	interleukin 22 receptor, alpha 2
IL23R	149233	interleukin 23 receptor
IL27RA	9466	interleukin 27 receptor, alpha
IL28RA	163702	interleukin 28 receptor, alpha (interferon, lambda receptor)
IL2RA	3559	interleukin 2 receptor, alpha
IL2RB	3560	interleukin 2 receptor, beta
IL2RG	3561	interleukin 2 receptor, gamma (severe combined immunodeficiency)
IL31RA	133396	interleukin 31 receptor A
IL3RA	3563	interleukin 3 receptor, alpha (low affinity)
IL4R	3566	interleukin 4 receptor
IL5RA	3568	interleukin 5 receptor, alpha
IL6R	3570	interleukin 6 receptor
IL7R	3575	interleukin 7 receptor
IL8RA	3577	interleukin 8 receptor, alpha
IL8RB	3579	interleukin 8 receptor, beta
IL9R	3581	interleukin 9 receptor
ST2	6761	suppression of tumorigenicity 2
HLA-A	3105	major histocompatibility complex, class I, A
HLA-B	3106	major histocompatibility complex, class I, B
[truncated: 500 more rows]
