# Supplementary material for: Immune-associated molecular classification and prognosis signature of sepsis
Source: PLoS One. 2025 Jun 12;20(6):e0326083. doi: 10.1371/journal.pone.0326083 (PMC12161593; doi:10.1371/journal.pone.0326083)
Supplement: S5 Table — (XLSX) [file pone.0326083.s005.xlsx]

## Sheet: Sheet1
Supplementary material 5 The primer design of 21 genes for qPCR
CAMP	forward	5′-TAGATGGCATCAACCAGCGG-3′
	reverse	5′-CTGGGTCCCCATCCATCGT-3′
CETP	forward	5'-GGCCAAGTCAAGTATGGGTTG-3'
	reverse	5'-ACAGACACGTTCTGAATGGAGA-3'
CXCR3	forward	5'-CCACCTAGCTGTAGCAGACAC-3'
	reverse	5'-AGGGCTCCTGCGTAGAAGTT-3'
DDX17	forward	5‘-GATGTTTGTCCTAAACCCGTGT-3’
	reverse	5‘-CCAACGGAAATCCCTGGCA-3’
DEFA4	forward	5'-CCTTTGCATGGGATAAAAGCTCT -3'
	reverse	5'-ACACCACCAATGAGGCAGTTC-3'
DEFB119	forward	5‘-GATGGACACTGCCGGTTGTT-3’
	reverse	5‘-ACAGCACCGTTTACGATTTCG3’
FASLG	forward	5‘-TGCCTTGGTAGGATTGGGC-3’
	reverse	5‘-GCTGGTAGACTCTCGGAGTTC-3’
FGFR1	forward	5'-CCCGTAGCTCCATATTGGACA
	reverse	5'-TTTGCCATTTTTCAACCAGCG-3'
HLA-E	forward	5‘-TTCCGAGTGAATCTGCGGAC-3’
	reverse	5‘-GTCGTAGGCGAACTGTTCATAC -3’
HSPA1B	forward	5'-TTTGAGGGCATCGACTTCTACA-3'
	reverse	5'-CCAGGACCAGGTCGTGAATC-3'
IL8	forward	5'-TTTTGCCAAGGAGTGCTAAAGA-3'
	reverse	5'-AACCCTCTGCACCCAGTTTTC-3'
MAP3K14	forward	5‘-CGGAAAGTGGGAGATCCTGAA-3’
	reverse	5‘-GGGCGATGATAGAGATGGCAG -3’
NFYC	forward	5‘-GGAGGATTTGGTGGTACTAGCA -3’
	reverse	5‘-GCACTCGGAAGTCTTTCACTG-3’
NOX4	forward	5‘-CAGATGTTGGGGCTAGGATTG-3’
	reverse	5‘-GAGTGTTCGGCACATGGGTA -3’
NRG1	forward	5‘-CGGTGTCCATGCCTTCCAT-3’
	reverse	5‘-GTGTCACGAGAAGTAGAGGTCT-3’
SDC4	forward	5‘-GGACCTCCTAGAAGGCCGATA -3’
	reverse	5‘-AGGGCCGATCATGGAGTCTT-3’
SOS1	forward	5‘-GAGTGAATCTGCATGTCGGTT-3’
	reverse	5‘-CTCTCATGTTTGGCTCCTACAC -3’
TNFRSF12A	forward	5‘-CTGGCTCCAGAACAGAAAGG-3′
	reverse	5’-GGGCCTAGTGTCAAGTCTGC-3′
TNFRSF14	forward	5‘-GTGCAGTCCAGGTTATCGTGT -3’
	reverse	5‘-CACTTGCTTAGGCCATTGAGG-3’
TNFSF12	forward	5‘-GAGGGGAAGGCTGTCTACCT-3’
	reverse	5‘-GAACCTGGAAGAGTCCGAAGTA-3’
UNC93B1	forward	5‘-TGCTCACCTACGGCGTCTA-3’
	reverse	5‘-GATGGGAGTCACGTTGATGC-3’
