# Supplementary material for: Immune-associated molecular classification and prognosis signature of sepsis
Source: PLoS One. 2025 Jun 12;20(6):e0326083. doi: 10.1371/journal.pone.0326083 (PMC12161593; doi:10.1371/journal.pone.0326083)
Supplement: S6 Table — (XLSX) [file pone.0326083.s006.xlsx]

## Sheet: Sheet1
Supplementary material 6 Univariate cox regression identified the prognosis-related immune genes
id	HR	HR.95L	HR.95H	pvalue
ADAR	0.000416744	8.53e-07	0.2035	0.0137398
ADCYAP1R1	57.9584	1.77175	1895.96	0.0225256
ADIPOR2	1950.45	8.37338	454326	0.006448
ADRB2	0.0187584	0.000661456	0.531974	0.0198172
AHNAK	0.0656216	0.00443059	0.971923	0.047628
APOBEC3A	0.00586623	5.47e-05	0.628542	0.0311873
ARG2	4.20029	1.14104	15.4617	0.0308974
ARRB1	0.0172858	0.00193684	0.154271	0.000279517
AZU1	5.88157	1.633	21.1837	0.00672678
BIRC5	82.4517	4.94073	1375.97	0.00212371
BRAF	18.4602	1.91058	178.365	0.0117559
BRD8	0.00240329	2.44e-05	0.236791	0.0100224
BST2	0.0128364	0.000236477	0.696787	0.0325782
CAMP	0.0954769	0.0140969	0.646657	0.0161009
CARD11	0.0102695	0.000337903	0.312108	0.00857851
CBL	0.00519178	3.39e-05	0.794634	0.0404112
CCL5	0.0100563	0.000730536	0.138431	0.000586082
CCR3	0.128826	0.0265935	0.624071	0.0109073
CCR5	0.0618066	0.00586711	0.651097	0.0204963
CCR6	0.00836664	0.000179715	0.38951	0.0146414
CCR7	0.171124	0.0344768	0.849362	0.0307956
CD14	0.000508949	4.99e-06	0.0519479	0.00131305
CD1D	0.0193123	0.00175207	0.212871	0.00126674
CD244	0.011337	0.00097641	0.131632	0.000342486
CD247	0.0536746	0.00556121	0.518046	0.0114536
CD28	0.00358792	6.54e-05	0.196798	0.00585909
CD3D	0.105775	0.018457	0.606185	0.0116717
CD3E	0.053158	0.00621176	0.454907	0.00738276
CD3G	0.102838	0.0199167	0.530993	0.00661291
CD4	0.0314928	0.00162675	0.60968	0.0221807
CD48	0.0011404	2.46e-06	0.528903	0.0305177
CD74	0.00535382	0.00032269	0.0888266	0.000262928
CD81	0.0676246	0.00597905	0.764852	0.029513
CD86	0.0766685	0.0059641	0.985572	0.0487104
CD8A	0.170738	0.0362423	0.804353	0.0253988
CECR1	0.162359	0.0300122	0.878329	0.0348083
CETP	0.0873718	0.0115641	0.66013	0.0181528
CHIT1	2.72968	1.00798	7.39216	0.0481999
CLEC11A	65.2827	2.00203	2128.76	0.0187528
CMTM3	5.48e-06	1.21e-08	0.00248145	0.00010329
CMTM8	0.0527172	0.003335	0.833314	0.036669
CSF1R	0.0377171	0.00226826	0.627169	0.0222984
CSF3R	0.000940798	5e-06	0.176995	0.00910687
CSK	3.21e-05	8.39e-08	0.0122873	0.000650325
CTSE	6.87733	1.11504	42.4179	0.0377765
CTSG	7.39107	2.63647	20.7201	0.000142834
CTSL1	6.61319	1.276	34.2744	0.0244297
CTSS	7.19e-07	2.49e-10	0.00207947	0.000503806
CX3CR1	0.0054563	0.000780057	0.0381655	1.52e-07
CXCL5	0.174237	0.034645	0.876276	0.0339872
CYSLTR1	0.0455286	0.0040956	0.506118	0.0119321
DARC	10.9825	2.51202	48.0155	0.00145398
DCK	13.6671	1.7088	109.31	0.0137003
DDX17	5.05e-09	3.39e-13	7.52e-05	9.74e-05
DEFA4	17.2338	4.17175	71.1945	8.37e-05
DEFB119	23.8803	1.74387	327.012	0.0174796
EDNRB	24.9991	1.59037	392.963	0.0220181
ELANE	10.1418	3.28096	31.3495	5.74e-05
FASLG	0.0217563	0.000830457	0.569972	0.0215982
FCGR3A	0.00201722	4.87e-05	0.0836064	0.00109108
FCGRT	0.00133888	2.66e-06	0.673586	0.0371184
FGFR1	7367.87	94.6465	573561	6.13e-05
FLT3LG	0.0185135	0.000996774	0.343858	0.00744878
FPR1	0.000319235	2.86e-07	0.35596	0.0245446
FURIN	251.4	2.90634	21746.2	0.0151489
FYN	0.0428963	0.00359414	0.511969	0.0128039
GBP2	0.0211649	0.000580379	0.771826	0.0356312
GNLY	0.0940698	0.0174006	0.508554	0.00604539
GRB2	4.27e-07	2.89e-12	0.0629923	0.0157241
GRN	0.000503106	6.61e-07	0.382769	0.0248538
GSK3B	0.000402029	8.08e-07	0.200042	0.0135916
GZMB	0.179445	0.0444442	0.724518	0.0158429
HBEGF	11.1957	2.77692	45.1374	0.000684335
HCK	9.01e-05	5.61e-08	0.144724	0.0133919
HDGF	61.0775	1.49027	2503.21	0.0299652
HLA-B	1.07e-07	1.1e-12	0.0103774	0.00614873
HLA-DMA	0.0493561	0.00692563	0.351741	0.00267539
HLA-DMB	0.0556752	0.00573653	0.540349	0.0127453
HLA-DPA1	0.00734061	0.000354311	0.152083	0.00148398
HLA-DPB1	0.0282314	0.00235025	0.339119	0.00491468
HLA-DRA	0.00178754	4.33e-05	0.0738032	0.000859239
HLA-DRB1	0.00825044	0.000584452	0.116468	0.000382572
HLA-F	0.00222861	2.4e-05	0.206667	0.00823791
HMGB1	236.066	1.10395	50479.8	0.0459242
HSPA1B	17.7534	1.07131	294.204	0.0446382
HSPA1L	0.0107239	0.000200119	0.574666	0.0255703
HSPA6	0.0321235	0.00300847	0.343005	0.00443363
IFI30	5.68e-10	7.44e-15	4.34e-05	0.000206234
IFITM1	4.37e-07	2.15e-13	0.884979	0.0481032
IFNAR2	0.000464361	4.68e-07	0.460444	0.0292361
IGF2R	0.00663644	0.000157071	0.280398	0.00864769
IKBKB	2.56e-05	3.12e-07	0.00210217	2.58e-06
IKBKG	0.0165425	0.000310728	0.88069	0.0431131
IL10RA	0.00345022	2.73e-05	0.436463	0.0216947
IL12RB1	0.0180876	0.000409767	0.79841	0.0378506
IL17RA	0.000536725	1.18e-06	0.244926	0.0159411
IL1B	0.0812026	0.00977837	0.674332	0.0200823
IL1R2	704.733	6.03887	82242	0.00692448
IL1RL1	36.3173	3.5775	368.678	0.00238218
IL23A	0.0394788	0.00331845	0.46967	0.010524
IL27RA	0.0223376	0.0018097	0.275719	0.00302917
IL2RB	0.108828	0.0173752	0.681636	0.0178177
IL2RG	0.016677	0.000544691	0.510605	0.0190274
IL32	0.104076	0.0169111	0.640517	0.0146688
IL4R	0.0597299	0.00428869	0.831878	0.0359991
IL6R	0.00897399	0.000305949	0.263222	0.00625212
IL7R	0.184884	0.0349789	0.977226	0.0469132
IL8	8.28347	2.41108	28.4585	0.000786293
INHBA	11.2339	1.88353	67.0017	0.00793394
IRF1	0.0064604	0.000148149	0.281721	0.00885349
IRF9	0.00284628	2.67e-05	0.303364	0.0138667
ISG20L2	7.79e-05	6.53e-07	0.00928978	0.000105428
ITGAL	0.000328015	5.64e-06	0.0190894	0.0001092
ITGB2	0.000214093	6.53e-08	0.701439	0.0407731
ITK	0.182005	0.0371234	0.892316	0.0356911
JAK1	0.000242979	3.35e-07	0.176127	0.0132583
JUN	46.0237	3.71025	570.9	0.00287801
KCNH2	38.2622	6.13361	238.684	9.55e-05
KLRC1	0.145762	0.0241037	0.881469	0.0359607
KLRD1	0.0387599	0.00419609	0.358031	0.00416392
KLRK1	0.0983454	0.020207	0.478638	0.00407178
LCK	0.0384287	0.00649762	0.227277	0.000325941
LCP2	0.000361724	1.81e-07	0.722573	0.0409767
LGR6	0.00639608	0.000103177	0.3965	0.0164266
LTB	0.000150648	1.96e-06	0.0115549	7.05e-05
LTBR	0.00273186	1.92e-05	0.389429	0.0196668
LYN	2.35e-05	5.89e-09	0.0935675	0.0117344
LYZ	1.6e-05	9.42e-09	0.0273154	0.00363273
MAP3K14	0.0130211	0.00048179	0.351916	0.00985602
MPO	11.2337	3.16989	39.8107	0.00017884
MX2	0.0220398	0.000728953	0.66637	0.0282831
NCR1	0.0186939	0.000983754	0.355232	0.00807615
NDRG1	305.522	2.46118	37926.4	0.0200139
NFATC2	0.0621559	0.00489343	0.789498	0.0321756
NFATC3	0.0383726	0.00186732	0.788541	0.0345151
NFKB1	1.17e-05	2.4e-09	0.0570878	0.00877147
NFYB	50.2943	1.08718	2326.67	0.0452103
NFYC	0.000345696	2.69e-06	0.044359	0.00129181
NOX4	38.5417	1.87613	791.769	0.0178856
NR1D2	0.0248848	0.000762009	0.812657	0.0378388
NRG1	0.0152794	0.000649822	0.359267	0.00944838
OPRD1	62.2931	4.49363	863.54	0.00206902
OPRL1	0.00122965	3.69e-05	0.0410219	0.000180671
PAK1	0.000320638	6.21e-06	0.0165458	6.38e-05
PGC	11.7402	1.107	124.509	0.0409202
PIK3CD	7.72e-05	9.71e-08	0.0613355	0.00544919
PIK3CG	0.0056539	7.08e-05	0.451487	0.0205699
PIK3R5	0.00354561	1.81e-05	0.694613	0.036145
PLCG2	0.00101434	1.91e-06	0.538676	0.0313032
PLXNB2	0.0701831	0.00627763	0.784639	0.0310158
PLXNC1	0.00570619	9.59e-05	0.339593	0.0132123
PLXND1	0.026488	0.00128107	0.547679	0.0187966
PPARA	0.000712376	1.98e-06	0.255733	0.0157679
PRDX2	7.84451	1.01876	60.4029	0.0479497
PRKCB	0.000443287	8.01e-07	0.245242	0.016569
PRKCQ	0.0262872	0.00200692	0.344319	0.00556639
PROK2	0.0144727	0.000420211	0.498459	0.0190004
PRTN3	7.68096	2.68964	21.935	0.000140102
PSMB8	9.5e-06	1.62e-08	0.0055914	0.000379475
PSMD14	32.6951	1.69916	629.118	0.0208142
PSME1	0.000642376	7.1e-07	0.580844	0.0343117
PTGDR	0.0136866	0.000562812	0.332832	0.00839819
PTGDS	0.0916387	0.0168208	0.499243	0.00572546
PTPN11	37.0146	1.21676	1126	0.0382131
PTPN6	3.28e-05	5.25e-09	0.205	0.0205939
PTX3	5.45833	1.42585	20.8951	0.0132138
RABEP2	0.0196304	0.000504399	0.763987	0.0353725
RARRES3	0.0749062	0.0140065	0.400596	0.00245118
RASGRP1	0.0261568	0.00173421	0.394519	0.00849454
RBP7	0.237867	0.0624791	0.905593	0.035261
RNASE3	14.9216	2.38669	93.2897	0.00385027
RNASEL	0.0568258	0.00389586	0.828875	0.0359741
RXRB	0.00218883	8.32e-06	0.576036	0.0312435
S100A11	4.02e-06	2.59e-10	0.0624149	0.011623
SDC4	26.6358	1.88679	376.019	0.0150993
SECTM1	0.0167827	0.000748392	0.376351	0.010001
SEMA3B	73.4401	3.86185	1396.59	0.00424866
SEMA4D	0.00883567	0.000350794	0.22255	0.00406883
SEMA7A	131.422	6.04821	2855.68	0.00189798
SERPINA3	36.7351	1.21492	1110.75	0.0382757
SH2D1A	0.0418765	0.00210668	0.832417	0.0375059
SOS1	9.99e-05	1.38e-06	0.007251	2.52e-05
SP1	0.00102618	6.01e-06	0.175317	0.0086955
SYTL1	0.0161602	0.00026327	0.991959	0.0495524
TAP1	0.0150175	0.000247525	0.911118	0.045027
TAP2	0.0498657	0.00554908	0.448108	0.00743949
TAPBP	0.00127062	1.14e-05	0.141946	0.00558244
TAPBPL	0.0232382	0.000672676	0.802782	0.0373873
TFR2	8.11964	2.12883	30.9695	0.00216821
TFRC	65.66	8.11318	531.388	8.77e-05
TGFBR3	0.115434	0.0159458	0.835649	0.032538
THBS1	8.84426	1.45267	53.8464	0.0180244
THRA	393.334	2.80512	55153.3	0.0178397
TLR7	0.0392478	0.00220798	0.697647	0.0274419
TMSB10	3.62e-08	2.84e-12	0.000461924	0.00038195
TNF	0.0468216	0.00254614	0.861015	0.0393325
TNFAIP3	18.5937	1.03746	333.245	0.0471515
TNFRSF10B	0.0135246	0.000768662	0.237965	0.00326949
TNFRSF10C	0.0479946	0.00402814	0.571847	0.0163035
TNFRSF12A	273.14	6.75838	11039	0.00295517
TNFRSF13B	31.5968	1.07803	926.092	0.045117
TNFRSF14	6.18e-05	3.66e-07	0.0104374	0.00021265
TNFRSF1A	0.00380748	3.33e-05	0.4355	0.0212384
TNFRSF25	0.0199306	0.000722368	0.549897	0.0207074
TNFRSF8	0.00391981	0.000276139	0.055642	4.24e-05
TNFRSF9	0.114252	0.0173004	0.754525	0.024296
TNFSF10	6.26e-05	1.02e-07	0.0382995	0.00311124
TNFSF12	0.00118501	7.87e-05	0.0178461	1.12e-06
TNFSF14	0.0123734	0.000511839	0.29912	0.00688005
TPT1	4.46275e+06	5.96963	3336250000000	0.0264944
TRBC1	0.0634512	0.0105649	0.38108	0.00257233
TRBV9	0.112187	0.01422	0.885084	0.0379125
TRIM27	9.08e-05	1.64e-06	0.00502865	5.52e-06
TXK	0.0386797	0.00369187	0.405247	0.00665628
TYK2	0.000509867	5.93e-07	0.43838	0.027865
TYROBP	4.21e-09	5.99e-14	0.000295641	0.000706263
UNC93B1	0.075516	0.00601298	0.948391	0.0453917
VAV1	0.000120104	3.9e-07	0.0370262	0.00202043
VEGFA	33.5663	1.09418	1029.71	0.0442733
VIPR2	9.97851	1.099	90.6012	0.0409699
WFDC2	49.0625	1.23846	1943.64	0.038089
ZAP70	0.0161825	0.000487448	0.537231	0.0210185
