# Supplementary material for: Immune-associated molecular classification and prognosis signature of sepsis
Source: PLoS One. 2025 Jun 12;20(6):e0326083. doi: 10.1371/journal.pone.0326083 (PMC12161593; doi:10.1371/journal.pone.0326083)
Supplement: S8 Table — (XLS) [file pone.0326083.s008.xls]

## Sheet: C1-C2.diff
Supplementary material 8 Differentially expressed genes between cluster A and cluster B
id	logFC	AveExpr	t	P.Value	adj.P.Val	B
TRBC1	-1.98964	6.84271	-23.364	1.08954e-80	1.22072e-76	173.07
IL23A	-1.29442	5.93576	-22.5916	4.71849e-77	2.6433e-73	164.764
ARL4C	-1.25547	4.5599	-22.5288	9.33127e-77	3.48492e-73	164.088
CD2	-1.80732	5.35652	-22.1309	7.0067e-75	1.96258e-71	159.804
CD3D	-1.52548	4.76044	-21.7593	3.96723e-73	8.88977e-70	155.8
LCK	-1.34046	3.85074	-21.2625	8.74766e-71	1.63348e-67	150.446
SKAP1	-1.00636	4.25949	-20.8787	5.64663e-69	9.03783e-66	146.311
GIMAP5	-1.1344	6.12807	-20.592	1.26893e-67	1.77714e-64	143.223
NFATC2	-1.19152	5.43813	-20.2987	3.0547e-66	3.80276e-63	140.066
CD3G	-1.56347	4.52311	-20.1292	1.91852e-65	2.1495e-62	138.243
GIMAP7	-1.22779	6.97739	-19.6177	4.8676e-63	4.95787e-60	132.749
BCL11B	-1.42233	3.67677	-19.6013	5.81409e-63	5.25907e-60	132.573
IL32	-1.35954	4.37778	-19.5968	6.1021e-63	5.25907e-60	132.525
GZMM	-1.1654	3.70761	-19.4273	3.81329e-62	2.67026e-59	130.707
RORA	-1.04195	3.35262	-18.7943	3.50977e-59	2.18464e-56	123.934
PTPRCAP	-1.2491	4.99347	-18.3396	4.6393e-57	2.73572e-54	119.087
GPR18	-1.12938	4.03455	-18.3325	5.00532e-57	2.80398e-54	119.011
FYN	-1.05762	5.71864	-18.2379	1.37893e-56	7.35691e-54	118.006
KLRK1	-1.31832	3.78011	-17.6244	9.66617e-54	4.16538e-51	111.503
CD8A	-1.31385	4.03074	-17.3076	2.79922e-52	1.16157e-49	108.163
IL2RB	-1.38729	5.25132	-17.2077	8.07195e-52	3.22993e-49	107.112
GZMH	-2.28724	6.03167	-16.4314	2.87452e-48	9.20175e-46	98.9969
MMP8	3.05116	6.70926	16.0992	9.23987e-47	2.7243e-44	95.5537
IL7R	-1.49297	5.94008	-16.0239	2.02303e-46	5.52829e-44	94.7762
GPR171	-1.4341	5.7825	-15.9205	5.92363e-46	1.5802e-43	93.7102
STOM	1.24658	7.92586	15.7314	4.20797e-45	1.00311e-42	91.765
CX3CR1	-1.61395	7.87095	-15.7104	5.22579e-45	1.19489e-42	91.5501
GZMK	-1.73142	4.19672	-15.6976	5.96601e-45	1.33686e-42	91.4187
FGFBP2	-1.39931	4.69762	-15.6921	6.31502e-45	1.38732e-42	91.3623
ITK	-1.25277	4.21892	-15.6347	1.14282e-44	2.41588e-42	90.7738
TBX21	-1.04902	4.63871	-15.5419	2.97854e-44	6.17991e-42	89.8235
HLA-DPA1	-1.16453	8.255	-15.1173	2.32458e-42	4.41434e-40	85.5011
LCN2	2.23881	9.88142	15.0752	3.57071e-42	6.55839e-40	85.0753
GZMA	-1.5376	6.20392	-14.8972	2.18877e-41	3.71561e-39	83.2768
CD24	2.0606	7.99766	14.8224	4.67913e-41	7.82463e-39	82.5232
FAR2	1.21959	5.96986	14.7889	6.57196e-41	1.08283e-38	82.1863
GNLY	-1.39953	5.60103	-14.7565	9.12009e-41	1.45974e-38	81.8613
KLRG1	-1.00892	3.29842	-14.6134	3.87963e-40	5.79565e-38	80.4253
RETN	1.94494	8.42976	14.4213	2.68327e-39	3.75793e-37	78.5074
IL1R2	1.38651	11.0711	14.3214	7.30706e-39	9.86365e-37	77.514
TCN1	1.80012	7.89364	14.0767	8.41594e-38	1.02492e-35	75.0906
LTF	1.98146	6.74286	13.8314	9.58237e-37	1.09552e-34	72.6789
SORT1	1.088	5.73673	13.8159	1.11665e-36	1.25109e-34	72.5273
THEMIS	-1.00844	3.2575	-13.7366	2.44047e-36	2.68069e-34	71.7521
OSTalpha	1.18526	4.08048	13.5724	1.22632e-35	1.2722e-33	70.1517
ARG1	1.47784	8.62856	13.4828	2.94723e-35	3.00189e-33	69.2825
PRF1	-1.18807	5.30634	-13.3298	1.30944e-34	1.24017e-32	67.8043
COL17A1	1.36378	3.79245	13.277	2.18927e-34	2.01054e-32	67.2949
HLA-DRB1	-1.14555	7.9999	-13.2622	2.52548e-34	2.30044e-32	67.1533
KLRB1	-1.07561	3.81041	-13.1784	5.69155e-34	5.02111e-32	66.348
HVCN1	-1.02823	5.5607	-13.0992	1.22313e-33	1.06232e-31	65.5898
OLFM4	2.59001	6.22912	12.9542	4.94193e-33	4.07128e-31	64.2061
HLA-DMA	-1.11892	5.66515	-12.8229	1.73713e-32	1.31505e-30	62.9605
BTN3A2	-1.10271	5.32681	-12.7443	3.67934e-32	2.73003e-30	62.2169
BPI	1.72724	6.20273	12.7279	4.30103e-32	3.12914e-30	62.0622
CECR1	-1.24979	5.9718	-12.7239	4.46988e-32	3.23101e-30	62.024
ST6GALNAC3	1.06161	4.17059	12.6989	5.67044e-32	4.02099e-30	61.7883
GADD45A	1.18083	8.17594	12.6631	7.9641e-32	5.57686e-30	61.4518
DACH1	1.09151	4.93937	12.6086	1.33639e-31	9.24252e-30	60.939
PFKFB2	1.26481	4.24799	12.3376	1.7208e-30	1.0711e-28	58.4077
CD27	-1.02684	5.43754	-12.2541	3.75952e-30	2.28922e-28	57.6336
CCNA1	1.57118	3.70638	12.2192	5.20988e-30	3.0561e-28	57.3105
RARRES3	-1.36815	5.74382	-12.1025	1.54429e-29	8.56543e-28	56.2344
CD52	-1.0973	8.25821	-12.0724	2.04252e-29	1.12178e-27	55.9575
CHIT1	1.43516	3.67659	11.8436	1.68804e-28	8.55785e-27	53.8664
CEACAM8	1.80897	6.75787	11.7872	2.83097e-28	1.40346e-26	53.3545
SAMSN1	1.17775	8.79205	11.6723	8.09332e-28	3.79404e-26	52.3147
RGL4	1.12863	9.05004	11.6456	1.03195e-27	4.73852e-26	52.0741
TGFBI	-1.08862	4.36309	-11.4957	4.01978e-27	1.7389e-25	50.7283
EXOSC4	1.19206	7.01484	11.4007	9.47318e-27	3.96036e-25	49.8799
CCR7	-1.22916	6.10105	-11.375	1.19366e-26	4.95325e-25	49.6512
TP53I3	1.05595	5.83847	11.3647	1.3088e-26	5.41099e-25	49.5601
GIMAP4	-1.01888	7.32542	-11.3321	1.75318e-26	7.14277e-25	49.2708
GZMB	-1.38858	5.54065	-11.3157	2.03201e-26	8.18943e-25	49.1248
EMR3	-1.35176	5.2806	-11.3034	2.26881e-26	9.0785e-25	49.0157
ANKRD22	1.28698	6.45881	11.201	5.66159e-26	2.16493e-24	48.1109
DHRS9	1.38976	8.52193	11.1976	5.83494e-26	2.21609e-24	48.0811
SULF2	-1.42547	6.3723	-11.1727	7.28489e-26	2.71162e-24	47.8615
OLAH	1.70169	5.04621	11.1212	1.15095e-25	4.20719e-24	47.409
HP	1.42592	8.6364	11.1206	1.15668e-25	4.20762e-24	47.4041
ATP8B4	1.16234	5.67106	11.054	2.08804e-25	7.45044e-24	46.8198
CEACAM1	1.21347	6.17983	10.6389	7.87882e-24	2.45889e-22	43.2295
LAIR1	1.03891	5.68464	10.6237	8.98412e-24	2.77295e-22	43.0997
ZDHHC19	1.71835	6.83993	10.5902	1.19951e-23	3.65198e-22	42.814
SMPDL3A	1.4122	6.44411	10.4593	3.69444e-23	1.06408e-21	41.702
GPR84	1.62784	7.12042	10.4025	6.00275e-23	1.69836e-21	41.2223
DAAM2	1.43844	5.04324	10.3148	1.2666e-22	3.42777e-21	40.4843
WFDC1	1.10728	3.4223	10.1544	4.91043e-22	1.23632e-20	39.1455
CPVL	-1.22986	6.69121	-10.1199	6.55548e-22	1.62136e-20	38.8601
C9orf103	1.22775	5.18851	9.5217	9.01306e-20	1.73212e-18	33.9989
RBP7	-1.082	5.40972	-9.43605	1.79512e-19	3.34095e-18	33.3191
CD177	1.64654	7.95022	9.38809	2.63542e-19	4.809e-18	32.9403
CLEC4D	1.13091	7.5926	9.36038	3.28811e-19	5.93236e-18	32.722
C5orf30	1.04549	4.13717	9.28792	5.85262e-19	1.02138e-17	32.1533
PCOLCE2	1.15998	3.60176	9.18573	1.31297e-18	2.20878e-17	31.3564
IDI1	1.19051	6.15064	9.17062	1.47881e-18	2.46189e-17	31.2392
HAL	-1.00416	5.19718	-8.89353	1.27962e-17	1.88395e-16	29.1121
HPGD	1.32657	4.64262	8.25438	1.55583e-15	1.7697e-14	24.3858
CRISP3	1.03325	4.8076	7.95313	1.36739e-14	1.38896e-13	22.249
MPO	1.08148	4.77159	7.80759	3.82542e-14	3.67897e-13	21.2384
MS4A3	1.31727	5.53066	6.69635	6.11417e-11	4.00838e-10	14.0111
ELANE	1.07634	5.09235	6.34149	5.34936e-10	3.09418e-09	11.8945
GBP5	-1.03134	5.77992	-6.28723	7.39175e-10	4.20178e-09	11.5793
APOBEC3B	1.08328	4.36599	5.49429	6.43977e-08	2.80925e-07	7.24002
IFIT3	-1.04529	6.09887	-5.08464	5.32918e-07	2.04831e-06	5.19939
