# Supplementary material for: Immune-associated molecular classification and prognosis signature of sepsis
Source: PLoS One. 2025 Jun 12;20(6):e0326083. doi: 10.1371/journal.pone.0326083 (PMC12161593; doi:10.1371/journal.pone.0326083)
Supplement: S9 Table — (XLSX) [file pone.0326083.s009.xlsx]

## Sheet: Sheet1
Supplementary material 9 Multivariate cox regression for prediction model
id	coef	SE	HR	HR.95L	HR.95H	pvalue
`HLA-E`	48.0263	8.0937	7.20364e+20	9.2936e+13	5.58367e+27	2.96024e-09
CAMP	-7.25345	1.25965	0.00070773	5.99306e-05	0.00835768	8.49695e-09
CETP	-5.82116	1.16589	0.00296417	0.000301642	0.0291282	5.9488e-07
DEFA4	3.67535	0.850844	39.4625	7.44638	209.134	1.56273e-05
SOS1	-13.4195	3.26363	1.48588e-06	2.47729e-09	0.000891233	3.92531e-05
UNC93B1	-4.3128	1.50267	0.013396	0.000704532	0.254712	0.00410352
TNFRSF14	-10.4252	3.75899	2.96739e-05	1.87378e-08	0.0469928	0.0055471
HSPA1B	4.4691	1.71297	87.278	3.03967	2506.02	0.00908118
DEFB119	4.23152	1.7012	68.8219	2.45283	1931.02	0.0128687
NRG1	-4.61194	1.86792	0.00993251	0.000255318	0.386399	0.0135482
SDC4	3.82485	1.55271	45.8258	2.18493	961.133	0.0137653
IL8	1.70009	0.746446	5.47444	1.26754	23.6437	0.0227517
CXCR3	-4.49045	2.00562	0.0112156	0.000220109	0.571492	0.0251603
FGFR1	5.62107	2.54024	276.186	1.90083	40129.1	0.0269107
TNFRSF12A	4.84563	2.26389	127.183	1.50453	10751.2	0.0323227
NFYC	-6.42659	3.20076	0.00161796	3.05123e-06	0.857953	0.0446614
TNFSF12	-3.37204	1.72267	0.0343194	0.00117275	1.00433	0.0502937
MAP3K14	-3.19099	1.89392	0.0411311	0.00100476	1.68375	0.0920156
NOX4	3.05457	1.92531	21.2121	0.487255	923.441	0.112618
FASLG	-2.86522	1.91501	0.0569704	0.00133533	2.43058	0.134604
DDX17	-8.12899	5.76756	0.000294865	3.63302e-09	23.932	0.158707
