# Supplementary material for: Immune-associated molecular classification and prognosis signature of sepsis
Source: PLoS One. 2025 Jun 12;20(6):e0326083. doi: 10.1371/journal.pone.0326083 (PMC12161593; doi:10.1371/journal.pone.0326083)
Supplement: S10 Table — (XLS) [file pone.0326083.s010.xls]

## Sheet: 新建 文本文档
Supplementary material 10 Differentially expressed genes between high-risk and low-risk groups
gene	lowMean	highMean	logFC	pValue	fdr
LCK	4.26825	3.42245	-0.318617	8.63e-22	1.8e-18
BCL11B	4.07242	3.28202	-0.311305	2.05e-15	1.57e-13
GZMK	4.63129	3.75424	-0.302896	1.17e-10	2.01e-09
KLRG1	3.62702	2.95542	-0.295421	3.99e-17	5.96e-15
LOC100131541	3.82708	3.1311	-0.289577	1.75e-14	9.89e-13
GZMH	6.61654	5.41423	-0.289321	1.13e-12	3.65e-11
CD3G	4.96014	4.06774	-0.286156	9.43e-18	2.11e-15
CX3CR1	8.57061	7.10732	-0.270093	1.03e-31	1.08e-27
TGFBI	4.75247	3.94773	-0.267654	3.01e-14	1.52e-12
IL32	4.77129	3.9669	-0.266367	1.66e-18	5.99e-16
KLRK1	4.12057	3.43063	-0.264371	4.88e-14	2.3e-12
LGALS2	2.97915	2.48164	-0.263608	9.93e-07	5.54e-06
CD2	5.83704	4.86397	-0.263101	5.27e-18	1.38e-15
TIAM1	4.07506	3.40536	-0.259015	3.55e-16	3.87e-14
CD3D	5.17378	4.33091	-0.256549	4.15e-18	1.17e-15
THEMIS	3.53957	2.96402	-0.256021	4.45e-11	8.67e-10
GPR18	4.38644	3.68135	-0.252815	1.45e-18	5.42e-16
BTN3A3	3.83923	3.22441	-0.251784	1.02e-17	2.21e-15
CASP5	4.40221	3.70414	-0.249091	1.77e-09	2.21e-08
FCER1A	3.36897	2.83728	-0.247803	4.1e-10	6.06e-09
P2RY14	3.74254	3.1633	-0.242589	7.9e-07	4.53e-06
CDKN1C	3.66683	3.10084	-0.241873	8.57e-12	2.08e-10
CD8A	4.36441	3.69595	-0.239838	7.95e-13	2.65e-11
GZMM	4.006	3.39898	-0.237057	1.4e-14	8.14e-13
TRBC1	7.3982	6.28067	-0.236256	2.94e-20	2.19e-17
CLIC3	3.17109	2.69216	-0.236215	8.22e-13	2.73e-11
ZNF573	3.57399	3.03779	-0.234515	2.24e-20	1.95e-17
FGFBP2	5.0744	4.31725	-0.233125	1.99e-13	7.94e-12
CCR3	4.00751	3.41107	-0.232482	6.48e-11	1.21e-09
EMR3	5.67472	4.85652	-0.224626	5.36e-09	5.76e-08
TBC1D9	3.48899	2.99427	-0.220607	6.87e-09	7.16e-08
CRTAM	2.65086	2.2757	-0.220147	1.12e-17	2.29e-15
RCBTB2	4.57715	3.93046	-0.219749	6.02e-18	1.53e-15
HLA-DRB5	4.0323	3.47144	-0.21607	1.2e-05	5e-05
TGFBR3	3.87203	3.33626	-0.214859	5.68e-14	2.65e-12
FAM113B	4.30763	3.71295	-0.214329	2.22e-14	1.21e-12
S1PR5	3.6229	3.12999	-0.210984	3.25e-12	9.07e-11
FAM117B	4.67918	4.0452	-0.210047	1.9e-11	4.12e-10
PTPRCAP	5.35095	4.63307	-0.207826	4.9e-16	5.02e-14
RARRES3	6.14927	5.32429	-0.207825	5.87e-12	1.51e-10
TRAF5	3.96019	3.42952	-0.207561	6.16e-14	2.85e-12
ITK	4.52163	3.91741	-0.206942	3.2e-10	4.89e-09
CECR1	6.38397	5.53138	-0.206815	6.01e-13	2.07e-11
C14orf159	4.56735	3.95827	-0.206486	6.96e-15	4.4e-13
KRT23	7.00662	6.07382	-0.206113	7.17e-11	1.32e-09
RORA	3.58965	3.11227	-0.205877	4.86e-11	9.32e-10
BTN3A2	5.69417	4.93764	-0.205663	2.51e-14	1.34e-12
CD244	3.17448	2.75302	-0.205506	2.11e-19	1.05e-16
PEPD	4.73841	4.11168	-0.204676	1.31e-17	2.54e-15
PLEKHA1	3.11065	2.70403	-0.202103	2.66e-19	1.21e-16
KLRB1	4.08693	3.55515	-0.201108	2e-09	2.47e-08
PRKCH	4.64227	4.03971	-0.200579	1.15e-17	2.3e-15
MS4A14	3.24886	2.82795	-0.200179	3.67e-08	3.07e-07
ARL4C	4.87192	4.24365	-0.199187	3.71e-16	3.96e-14
UBASH3A	3.0786	2.68388	-0.197952	4.42e-17	6.44e-15
EOMES	3.30365	2.88053	-0.197728	2.91e-14	1.48e-12
CD8B	2.95384	2.57631	-0.197287	2.14e-10	3.41e-09
CALHM2	4.62238	4.03237	-0.197008	1.24e-20	1.18e-17
EVL	4.17385	3.64118	-0.196974	1.96e-17	3.35e-15
C2orf89	3.02078	2.63528	-0.196965	4.42e-10	6.42e-09
LDOC1L	3.66539	3.19783	-0.196874	2.08e-18	6.58e-16
AVIL	2.62804	2.29405	-0.19609	1.35e-09	1.76e-08
HVCN1	5.92325	5.1738	-0.195164	1.61e-16	2.03e-14
RRP1B	4.28516	3.74355	-0.194943	2.15e-12	6.39e-11
TRANK1	3.42738	2.99503	-0.194539	7.27e-11	1.33e-09
CPVL	7.12709	6.22844	-0.194443	8.4e-11	1.5e-09
FCRL3	3.98939	3.48667	-0.194321	1.98e-10	3.17e-09
HAL	5.5349	4.84038	-0.193439	2.58e-08	2.27e-07
CLEC10A	3.19708	2.79609	-0.193344	3.34e-15	2.28e-13
TRAT1	2.95252	2.58534	-0.191591	3.91e-09	4.43e-08
LY86	5.92193	5.18573	-0.191519	1.33e-11	3.04e-10
HLA-DMA	6.03158	5.28352	-0.191036	6.38e-14	2.92e-12
SKAP1	4.53759	3.97741	-0.190098	4.45e-17	6.44e-15
RBP7	5.74874	5.04007	-0.189802	9.1e-08	6.86e-07
TNFRSF9	3.43542	3.01343	-0.189078	2.47e-12	7.26e-11
P2RY10	2.76542	2.42623	-0.188783	2.14e-10	3.41e-09
PQLC3	4.51612	3.96246	-0.188688	3.95e-14	1.91e-12
DHRS12	5.03032	4.41547	-0.188082	2.46e-13	9.64e-12
SLC46A2	3.46472	3.04125	-0.188077	1.24e-13	5.23e-12
LEF1	2.97918	2.61542	-0.187877	5.89e-13	2.03e-11
DYRK2	3.15459	2.7738	-0.185588	7e-15	4.4e-13
CD3E	2.84594	2.50629	-0.183352	1.31e-12	4.15e-11
CD6	3.14106	2.76641	-0.183237	4.06e-12	1.11e-10
IL2RB	5.58525	4.92195	-0.18239	3.65e-12	1e-10
MTMR11	3.90508	3.44267	-0.181825	7.93e-18	1.88e-15
IL7R	6.31569	5.57408	-0.180206	1.46e-11	3.3e-10
MYCL1	3.21866	2.84107	-0.180026	4.16e-12	1.13e-10
NFATC2	5.7726	5.09543	-0.180019	1.07e-17	2.29e-15
ABI3	4.08574	3.61083	-0.178267	1.12e-13	4.8e-12
OASL	5.31515	4.6988	-0.177821	3.68e-05	0.000133113
CBFA2T3	3.70847	3.28007	-0.177099	3.7e-18	1.07e-15
MME	4.79442	4.24342	-0.176127	3.49e-07	2.2e-06
STAB1	4.47363	3.95981	-0.176016	1.95e-09	2.42e-08
IL27RA	4.04661	3.58305	-0.175528	1.47e-17	2.75e-15
CECR6	4.70671	4.16843	-0.175216	2.03e-09	2.51e-08
LILRB1	3.65686	3.24086	-0.174227	6.54e-15	4.19e-13
ARRB1	3.18959	2.82712	-0.174035	5.81e-13	2.02e-11
SUN1	4.26683	3.78255	-0.173806	5.2e-12	1.37e-10
IL23A	6.29039	5.57761	-0.173504	2.05e-18	6.58e-16
MATK	2.98087	2.64328	-0.173404	2.32e-11	4.89e-10
SAMD3	3.168	2.80934	-0.173339	3.18e-11	6.44e-10
FLT3LG	3.11353	2.76199	-0.172845	1.24e-15	1.06e-13
CD5	4.25446	3.77636	-0.171982	6.13e-13	2.09e-11
MAD1L1	4.20927	3.73768	-0.171428	4.37e-14	2.07e-12
ARAP3	4.3987	3.90752	-0.170826	4.99e-11	9.49e-10
ASPRV1	4.91796	4.36941	-0.170623	3.09e-08	2.64e-07
OAS1	5.41879	4.81469	-0.170529	1.81e-09	2.26e-08
ADA	4.60669	4.09391	-0.170252	2.99e-12	8.43e-11
TBX21	4.91072	4.36452	-0.170112	2.54e-11	5.27e-10
SIRPG	2.93809	2.61233	-0.169544	1.01e-15	9.11e-14
MYBL1	3.13151	2.78521	-0.169075	2.14e-06	1.09e-05
GBP5	6.09284	5.41936	-0.168993	3.43e-07	2.17e-06
RNF125	3.2682	2.90824	-0.16835	1.12e-19	6.89e-17
FAIM3	3.78786	3.37087	-0.168262	7.58e-13	2.55e-11
PLXNB2	3.69032	3.2841	-0.168247	2.74e-13	1.06e-11
FCGR2B	4.37219	3.89509	-0.1667	2.86e-09	3.38e-08
LPIN1	4.41999	3.9385	-0.166396	1.46e-16	1.88e-14
CD81	5.58582	4.97922	-0.16585	4.9e-16	5.02e-14
MAML2	5.65238	5.03968	-0.165528	2.89e-14	1.48e-12
PRKCQ	3.28104	2.92541	-0.165515	1.42e-13	5.87e-12
IL1B	7.12505	6.35398	-0.16524	1.33e-12	4.19e-11
SIDT1	3.33939	2.97852	-0.164987	4.93e-15	3.24e-13
SULF2	6.72326	5.99925	-0.164377	1.65e-06	8.68e-06
APOL3	4.30006	3.8371	-0.164339	5.37e-13	1.89e-11
LYSMD2	6.34778	5.66521	-0.164123	4.61e-11	8.9e-10
STMN3	3.66357	3.26989	-0.164011	1.64e-13	6.64e-12
DPP4	3.02486	2.70109	-0.163327	3.16e-11	6.39e-10
CCR5	3.10253	2.7705	-0.163298	2.32e-12	6.86e-11
SPON2	4.20363	3.75428	-0.163101	1.94e-09	2.41e-08
TULP4	2.94307	2.62883	-0.162902	2.52e-15	1.85e-13
XAF1	4.97872	4.44753	-0.162773	5.96e-07	3.54e-06
IFIH1	5.26964	4.70816	-0.162542	1.58e-05	6.39e-05
PILRA	7.65286	6.83979	-0.162047	1.06e-13	4.6e-12
SIGLEC7	6.01124	5.37284	-0.161978	2.04e-14	1.12e-12
DPYSL2	4.41245	3.94446	-0.16175	2.07e-15	1.57e-13
CCR7	6.44715	5.76403	-0.161585	4.06e-09	4.57e-08
TTYH2	3.65873	3.27192	-0.161204	2.45e-16	2.81e-14
KIAA1324	3.00137	2.68425	-0.161104	2.22e-07	1.5e-06
KCTD6	5.38324	4.81471	-0.161025	9.48e-18	2.11e-15
SLC4A7	2.83846	2.53886	-0.16093	1.43e-11	3.25e-10
TCF7	3.89542	3.4843	-0.160907	1.92e-12	5.76e-11
ST6GALNAC2	5.06232	4.52824	-0.160847	6.58e-07	3.87e-06
CD247	4.46878	3.99933	-0.160123	1.51e-15	1.25e-13
HLA-DPB1	5.69077	5.0934	-0.159995	1.42e-14	8.14e-13
GZMA	6.54742	5.86071	-0.159853	6.58e-09	6.89e-08
DOCK10	4.08395	3.65861	-0.158673	1.52e-12	4.7e-11
RUNX3	4.58196	4.10529	-0.158478	2.97e-15	2.08e-13
VPREB3	3.119	2.79484	-0.158314	1.95e-06	1.01e-05
REV3L	3.62369	3.2473	-0.158219	3.46e-14	1.71e-12
PPP1R12B	4.22426	3.78647	-0.157847	2.5e-08	2.21e-07
TRIT1	2.9355	2.63189	-0.157505	7.92e-14	3.54e-12
GNLY	5.90671	5.29641	-0.15734	1.93e-08	1.75e-07
GIMAP4	7.7113	6.91518	-0.157208	7.31e-14	3.31e-12
ITGB7	3.38839	3.03907	-0.156971	1.31e-15	1.11e-13
FBXO21	3.48576	3.12728	-0.156565	8.58e-14	3.78e-12
MS4A7	5.29414	4.7511	-0.156133	1.51e-07	1.06e-06
HLA-DQA1	4.47584	4.01684	-0.156099	2.8e-09	3.32e-08
PI3	7.6109	6.83057	-0.156061	7.79e-05	0.000254226
GBP1	6.35143	5.70053	-0.155986	1.57e-05	6.36e-05
GBP3	3.36642	3.02156	-0.155924	0.000252477	0.00070836
NLRC3	4.6882	4.20798	-0.155907	3.25e-13	1.22e-11
LAX1	3.13014	2.80969	-0.155815	4.77e-10	6.86e-09
ASTE1	4.22981	3.79794	-0.155378	5.7e-16	5.68e-14
PECI	4.5034	4.04361	-0.155374	1.82e-14	1.02e-12
NLRP1	4.24531	3.81207	-0.155297	7.75e-10	1.06e-08
FBXL16	2.98793	2.68302	-0.155291	9.31e-12	2.22e-10
CD96	3.00966	2.70283	-0.155126	1.59e-13	6.48e-12
C3orf34	6.23239	5.59725	-0.155067	3.26e-12	9.07e-11
PYHIN1	3.24458	2.91492	-0.154575	3.58e-14	1.74e-12
HLA-DMB	4.3338	3.89532	-0.15389	1.17e-10	2.01e-09
CFD	7.2198	6.48941	-0.153871	4.74e-06	2.21e-05
GIMAP6	5.95301	5.35091	-0.153836	5.32e-13	1.88e-11
GIMAP7	7.34324	6.60208	-0.153496	1.78e-18	6.21e-16
RABL2B	3.21101	2.88756	-0.153175	5.85e-17	8.05e-15
CXCR5	3.0534	2.74629	-0.152931	2.57e-07	1.7e-06
ZNF275	4.36695	3.92784	-0.152889	7.69e-11	1.39e-09
NSUN5P2	3.93023	3.5354	-0.152741	1.69e-09	2.13e-08
GIMAP1	5.14136	4.62776	-0.151838	1.03e-19	6.72e-17
GIMAP5	6.44786	5.80439	-0.151676	1.16e-18	4.49e-16
POLB	4.82938	4.34858	-0.151295	2.49e-06	1.24e-05
CHST7	3.11883	2.80866	-0.151124	2.91e-07	1.88e-06
TNFRSF10B	6.33083	5.70269	-0.150754	2.64e-16	2.97e-14
MS4A1	4.23785	3.81774	-0.150614	5.34e-06	2.45e-05
HLA-DRB1	8.411	7.57735	-0.150584	5.29e-17	7.47e-15
RASGRP1	3.87824	3.494	-0.150523	1.27e-13	5.32e-12
RUNDC3A	4.49134	4.98692	0.151002	1.73e-05	6.91e-05
NUCB2	4.38741	4.87239	0.151262	3.66e-11	7.27e-10
TFF3	3.93869	4.37495	0.151552	0.000186247	0.000544315
GYPE	2.44165	2.71333	0.152205	1.69e-09	2.13e-08
ASPM	2.27404	2.52821	0.152859	2.82e-11	5.79e-10
KIF20A	2.11592	2.35305	0.153247	6.18e-09	6.51e-08
ICA1	3.19828	3.55696	0.153347	6.16e-24	2.15e-20
TCEANC	2.38645	2.6541	0.15336	2.74e-08	2.38e-07
SGOL2	2.30533	2.56398	0.15341	5.66e-09	6.03e-08
TSPAN7	2.30613	2.56505	0.153511	1.09e-06	6e-06
CENPW	3.20688	3.56816	0.154013	6.16e-07	3.65e-06
STMN1	4.01274	4.46535	0.154188	3.75e-06	1.8e-05
CDC42BPA	3.97412	4.42276	0.15431	5.86e-08	4.68e-07
ELL2	2.93628	3.26813	0.154478	1.81e-14	1.01e-12
TCTEX1D1	2.38208	2.65157	0.154628	4.19e-06	1.99e-05
TFDP1	4.88915	5.4429	0.154792	5.89e-09	6.23e-08
GMNN	3.37929	3.76231	0.154896	1.65e-05	6.61e-05
ST6GALNAC3	3.95122	4.39921	0.154945	5.6e-06	2.55e-05
RNF11	5.61664	6.25403	0.155078	1.01e-09	1.35e-08
ATP2C2	2.75703	3.0704	0.155314	1.97e-05	7.72e-05
FFAR3	2.81523	3.13607	0.155702	0.000340332	0.000923846
CA1	6.3223	7.04405	0.155957	3.23e-10	4.92e-09
ARG1	8.16985	9.10496	0.156343	2.68e-14	1.4e-12
PFKFB2	4.01987	4.4809	0.15664	3.59e-05	0.000130168
ABCB10	4.36144	4.86245	0.156879	1.61e-08	1.5e-07
PCDH1	2.27675	2.53851	0.157002	1.42e-05	5.82e-05
KCNH2	3.28399	3.66287	0.157524	5.77e-08	4.61e-07
CENPF	2.36495	2.63863	0.157975	3.57e-07	2.25e-06
NEK2	2.23804	2.49716	0.15805	2.02e-11	4.34e-10
NUDT4	6.78227	7.56976	0.158479	7.63e-08	5.89e-07
OIP5	2.54456	2.84075	0.15886	4.13e-10	6.07e-09
EAF2	3.50308	3.91208	0.159312	3.39e-07	2.15e-06
CDCA5	2.38336	2.66335	0.160244	2.76e-07	1.8e-06
C19orf77	3.89651	4.35552	0.160661	0.000166307	0.000492652
CCNE2	2.53769	2.83722	0.160958	3.26e-08	2.77e-07
CDADC1	3.15113	3.52361	0.161184	2.11e-07	1.44e-06
RETN	7.96384	8.90832	0.161689	5.77e-09	6.13e-08
LCN2	9.32879	10.439	0.162222	1.26e-09	1.66e-08
TUBG1	4.29233	4.8044	0.162595	4.39e-11	8.57e-10
ENPP4	2.81201	3.15006	0.163776	5.51e-06	2.52e-05
RAB13	4.04393	4.53558	0.165531	5.09e-13	1.81e-11
TNS1	4.00867	4.49649	0.165677	8.35e-06	3.64e-05
ISCA1	6.32344	7.09657	0.166413	1.35e-07	9.61e-07
CISD2	5.76245	6.47168	0.167459	3.74e-07	2.34e-06
SVIP	4.20208	4.72095	0.167973	3.96e-11	7.8e-10
GCLC	2.84328	3.1963	0.168847	1.71e-05	6.84e-05
CHKA	2.82623	3.17995	0.170127	9.58e-10	1.29e-08
ATP8B4	5.33769	6.00757	0.170565	9.07e-09	9.15e-08
RHCE	2.66062	2.99491	0.170747	2.37e-05	9.09e-05
CCDC34	2.73764	3.08161	0.170749	1.09e-07	8.02e-07
CENPA	2.27615	2.56261	0.171014	5.01e-09	5.44e-08
PLEK2	5.83361	6.57142	0.171818	7.77e-07	4.47e-06
ANKRD9	4.95356	5.5807	0.171981	1.06e-10	1.85e-09
SFXN1	3.43808	3.87386	0.172168	1.16e-07	8.44e-07
FRMD4A	2.71859	3.06319	0.172177	2.78e-05	0.000104587
SKA1	2.66128	2.99989	0.172789	1.82e-11	3.98e-10
KLF1	6.10245	6.88085	0.173198	1.02e-07	7.59e-07
THBS1	4.18234	4.7183	0.173957	2.85e-07	1.85e-06
YOD1	7.27537	8.21146	0.174618	8.4e-15	5.19e-13
MKI67	2.49704	2.81841	0.174665	1.01e-12	3.27e-11
ANLN	2.22921	2.51644	0.174857	3.38e-07	2.14e-06
HMBS	5.10074	5.7583	0.174935	1.9e-08	1.73e-07
XK	3.94703	4.4604	0.176405	2.34e-06	1.18e-05
FBN1	2.16499	2.44736	0.176868	2.05e-09	2.53e-08
AURKA	3.23375	3.65675	0.177354	1.17e-14	6.91e-13
UBE2O	3.83119	4.33379	0.177836	1.11e-05	4.65e-05
MOSPD1	3.20621	3.62832	0.178437	8.22e-11	1.48e-09
CDKN3	2.58206	2.92538	0.180101	8.69e-16	8.11e-14
ERG	2.40153	2.72303	0.181258	2.99e-15	2.08e-13
TMEM56	3.66606	4.15845	0.181818	9.89e-12	2.34e-10
TGM2	3.14877	3.572	0.181946	6.75e-10	9.35e-09
BCL2L15	2.43294	2.76761	0.185939	2.63e-20	2.12e-17
ZNF23	2.59637	2.95749	0.187873	0.000173938	0.000511486
TBCEL	2.29252	2.61177	0.188092	1.47e-08	1.39e-07
KIF2C	2.53014	2.88494	0.189326	1.89e-15	1.47e-13
CDC20	2.77807	3.16806	0.189518	7.16e-10	9.86e-09
SLC2A1	4.36375	4.97721	0.189767	2.26e-11	4.78e-10
C16orf75	2.5901	2.95597	0.190623	2e-09	2.47e-08
OSTalpha	3.81315	4.35234	0.190807	3.15e-08	2.69e-07
DHCR7	2.91508	3.32919	0.191635	6.46e-06	2.9e-05
FECH	4.51873	5.16168	0.191923	5.67e-06	2.57e-05
SLC1A5	3.97933	4.5464	0.192198	1.21e-06	6.62e-06
TTK	2.20908	2.52481	0.192726	8.22e-15	5.12e-13
MSI2	2.92716	3.34577	0.192837	5.3e-12	1.38e-10
TCN1	7.37492	8.43268	0.193363	5.89e-13	2.03e-11
ANK1	4.6862	5.36865	0.196141	1e-06	5.57e-06
RGS16	2.2798	2.61229	0.196407	4.36e-09	4.84e-08
RNF14	3.97782	4.55808	0.19645	1.94e-10	3.13e-09
TK1	2.9938	3.43133	0.196791	4.9e-16	5.02e-14
ZBTB16	4.56502	5.23221	0.196801	2.21e-06	1.12e-05
CDK1	2.47379	2.83572	0.196988	8.97e-13	2.96e-11
DARC	3.20861	3.67888	0.19732	2.68e-07	1.75e-06
FAM83A	2.63756	3.02564	0.198038	4.22e-07	2.61e-06
CASC5	2.8969	3.32409	0.198447	1.24e-09	1.64e-08
CDKN2C	4.15815	4.77157	0.198521	7.01e-13	2.36e-11
SOX6	2.55061	2.92801	0.199076	4.3e-08	3.54e-07
SPTB	4.13669	4.75295	0.200347	6.76e-08	5.3e-07
SUCNR1	3.20593	3.68399	0.200526	1.01e-06	5.6e-06
HBEGF	2.36729	2.72189	0.20137	3.66e-06	1.76e-05
TEX2	2.87141	3.30661	0.203595	3.58e-14	1.74e-12
IL8	2.61246	3.00905	0.2039	0.000163258	0.000485407
GYPB	4.84382	5.58017	0.204164	6.37e-09	6.69e-08
GJB6	2.57522	2.96712	0.204372	1.11e-09	1.48e-08
CDCA7L	2.9701	3.42322	0.204845	5.62e-08	4.51e-07
DYRK3	2.69155	3.10277	0.20512	8.1e-09	8.27e-08
ARHGEF12	3.12278	3.60062	0.205416	9.04e-09	9.12e-08
DEPDC1	2.45124	2.82681	0.205664	9.5e-13	3.1e-11
MLF1IP	2.38024	2.74929	0.207955	1.36e-06	7.35e-06
TFR2	2.4501	2.83062	0.208279	3.54e-06	1.7e-05
CCNA2	2.44962	2.83166	0.209091	1.68e-12	5.14e-11
TYMS	3.83724	4.43768	0.209738	1.85e-10	2.99e-09
DEFT1P	2.22293	2.57093	0.209831	5.51e-09	5.89e-08
TOP2A	2.99412	3.46344	0.210074	1.65e-15	1.34e-13
CRISP3	4.47006	5.17181	0.210376	1.46e-06	7.79e-06
DUSP13	3.22173	3.73143	0.211892	1.55e-12	4.75e-11
NEDD4L	3.10151	3.59237	0.211964	6.03e-09	6.36e-08
TSPO2	3.78455	4.38707	0.213137	6.86e-08	5.36e-07
SLC7A5	3.50355	4.07348	0.217444	1.44e-12	4.49e-11
APOBEC3B	4.0298	4.6857	0.217558	6.03e-06	2.73e-05
TPX2	2.56736	2.98588	0.217873	1.39e-11	3.16e-10
ZWINT	3.0951	3.60053	0.218224	5.28e-07	3.18e-06
DLGAP5	2.26089	2.63131	0.218892	3.5e-11	7e-10
INHBA	3.15296	3.67221	0.219943	2.14e-15	1.61e-13
HMGB3	2.73836	3.19155	0.220944	1.58e-11	3.52e-10
HMMR	2.97123	3.4645	0.221587	1.69e-10	2.77e-09
KBTBD6	2.92403	3.41377	0.223404	8.69e-09	8.8e-08
TFRC	5.3424	6.2445	0.225098	3.13e-17	4.82e-15
NCAPG	2.81975	3.29667	0.225443	1.45e-10	2.43e-09
C14orf45	3.19688	3.74348	0.227715	1.45e-06	7.76e-06
CEP55	2.35122	2.75567	0.228996	5.73e-09	6.09e-08
YPEL4	2.54052	2.98009	0.230233	3.99e-10	5.92e-09
ARL4A	4.3852	5.14578	0.230747	1.05e-21	1.83e-18
CLIC2	2.64365	3.10588	0.23247	3.01e-10	4.61e-09
CCNB1	2.79997	3.29022	0.232772	4.24e-07	2.62e-06
RRM2	3.26025	3.83477	0.234158	8.34e-12	2.04e-10
SLC14A1	4.04806	4.76262	0.234525	8.15e-06	3.56e-05
TFDP2	2.88915	3.40153	0.235538	1.85e-15	1.45e-13
DPCD	3.4334	4.04318	0.235852	5.51e-06	2.52e-05
CCNB2	3.56298	4.1999	0.237273	7.83e-11	1.41e-09
KIAA0101	2.91499	3.43695	0.237636	2.97e-16	3.26e-14
BPGM	5.48093	6.46356	0.237908	1.11e-07	8.14e-07
FHDC1	2.77171	3.27084	0.238882	1.78e-06	9.26e-06
PER1	2.81055	3.32659	0.24319	8.19e-12	2.01e-10
CKS2	3.04257	3.60435	0.244452	4.53e-09	5.02e-08
RFESD	2.39658	2.83979	0.244805	1.6e-09	2.02e-08
BPI	5.67707	6.73946	0.247485	2.89e-12	8.18e-11
CA2	5.19128	6.16923	0.248999	3.2e-10	4.89e-09
KIF11	2.88685	3.43097	0.24912	4.55e-11	8.8e-10
DNAJC6	2.35046	2.79558	0.250205	4.6e-08	3.75e-07
NUSAP1	2.64568	3.14676	0.250226	1.21e-17	2.39e-15
RNASE3	5.67381	6.7562	0.251894	4.5e-17	6.44e-15
LTF	6.16116	7.343	0.253169	3.26e-12	9.07e-11
CTNNAL1	3.322	3.96197	0.254166	1.16e-08	1.14e-07
NNMT	2.28763	2.72901	0.25452	1.95e-19	1.02e-16
OLAH	4.59916	5.50137	0.258422	2.05e-07	1.4e-06
RAP1GAP	4.0558	4.85268	0.258794	2.04e-05	7.95e-05
HES6	3.379	4.04961	0.261185	1.38e-05	5.68e-05
TACSTD2	3.27235	3.92372	0.261897	1.08e-08	1.07e-07
ABCA13	2.46324	2.95686	0.263509	4.12e-11	8.1e-10
PTX3	3.14397	3.77729	0.264765	4.48e-10	6.49e-09
SERPINB10	2.51758	3.02664	0.265677	1.73e-12	5.28e-11
HEPACAM2	2.67664	3.21807	0.265772	9.1e-07	5.14e-06
TMCC2	3.55727	4.27816	0.266222	4.13e-13	1.5e-11
CEBPE	3.61557	4.35659	0.268977	1.75e-15	1.39e-13
KANK2	3.02309	3.64452	0.269708	4.59e-09	5.07e-08
CHIT1	3.33649	4.05394	0.280994	5.01e-09	5.44e-08
CD24	7.22799	8.78342	0.281189	2.09e-21	2.43e-18
SPTA1	2.5223	3.07092	0.283929	4.05e-13	1.48e-11
OLR1	2.78305	3.38873	0.284079	5.34e-06	2.45e-05
AZU1	3.20865	3.90785	0.284409	7.68e-12	1.9e-10
C5orf30	3.72467	4.55456	0.290197	7.08e-11	1.3e-09
IFIT1B	4.81256	5.88905	0.291231	3.02e-07	1.94e-06
MMP8	6.03169	7.40707	0.296341	4.14e-09	4.64e-08
CCNA1	3.31858	4.07844	0.297451	1.43e-05	5.84e-05
OLFM4	5.60501	6.88935	0.297652	1.9e-08	1.73e-07
COL17A1	3.39755	4.19562	0.304388	1.06e-11	2.5e-10
DAAM2	4.51657	5.58013	0.30507	2.6e-12	7.52e-11
ABCC13	3.66829	4.54376	0.308777	6.28e-08	4.98e-07
GYPA	2.5625	3.17849	0.310787	4.89e-10	7.01e-09
PRC1	2.72448	3.38548	0.313379	8.71e-14	3.83e-12
MAOA	2.90781	3.62136	0.316601	5.08e-15	3.32e-13
RHAG	2.38984	2.97726	0.317069	7.57e-12	1.87e-10
CEACAM6	3.41603	4.26668	0.320793	4.12e-20	2.87e-17
TCP11L2	3.26362	4.09234	0.326453	6.91e-18	1.72e-15
CEACAM8	5.98561	7.55697	0.33631	1.66e-19	9.25e-17
DEFA4	6.55951	8.28236	0.336454	5.17e-16	5.25e-14
WFDC1	3.04414	3.84737	0.337835	2.01e-10	3.22e-09
BEX1	2.69771	3.49663	0.374229	2.47e-13	9.64e-12
PRTN3	2.32099	3.0223	0.380902	7.95e-19	3.2e-16
MPO	4.1346	5.42071	0.390734	1.37e-21	2.04e-18
RNF182	2.93924	3.8795	0.400429	1.1e-06	6.07e-06
CTSG	4.11186	5.48016	0.414425	9.27e-15	5.63e-13
ELANE	4.36365	5.84009	0.420453	6.05e-19	2.53e-16
MS4A3	4.65381	6.4279	0.465935	2.38e-18	7.3e-16
